# Supplementary material for: N,N′-Bis(2-cyano­ethyl)-4,4′-dimethyl-N,N′-(butane-1,4-di­yl)dibenzene­sulfonamide
Source: Acta Crystallogr Sect E Struct Rep Online. 2009 Sep 12;65(Pt 10):o2433. doi: 10.1107/S1600536809036022 (PMC2970363; doi:10.1107/S1600536809036022)
Supplement: Supplementary file 2 [file e-65-o2433-Isup2.hkl]

# 
# h,k,l, Fc-squared, Fo-squared, sigma(Fo-squared) and status flag 
# 
data_I
_shelx_title ' Q in P2(1)/c' 
_shelx_refln_list_code          4 
_shelx_F_calc_maximum      176.22 
_exptl_crystal_F_000       532.00 
_reflns_d_resolution_high  0.8107 
 
loop_ 
 _symmetry_equiv_pos_as_xyz 
 'x, y, z' 
 '-x, y+1/2, -z+1/2' 
 '-x, -y, -z' 
 'x, -y-1/2, z-1/2' 
 
_cell_length_a    16.6884 
_cell_length_b     5.7864 
_cell_length_c    13.6749 
_cell_angle_alpha  90.000 
_cell_angle_beta  104.005 
_cell_angle_gamma  90.000 
 
_shelx_F_squared_multiplier     1.000 
 
loop_ 
 _refln_index_h 
 _refln_index_k 
 _refln_index_l 
 _refln_F_squared_calc 
 _refln_F_squared_meas 
 _refln_F_squared_sigma 
 _refln_observed_status 
   2   0   0    12820.56    12152.32    196.15 o 
   3   0   0        7.12        8.38      0.55 o 
   4   0   0     1450.16     1580.93     17.96 o 
   5   0   0      242.14      237.25      6.10 o 
   6   0   0      155.94      132.51      3.14 o 
   7   0   0       71.20       48.52      1.45 o 
   8   0   0       40.90       29.10      1.70 o 
   9   0   0      620.29      624.91      9.54 o 
  10   0   0      671.26      682.49      8.10 o 
  11   0   0       80.48       76.43      2.24 o 
  12   0   0       27.91       33.91      4.24 o 
  13   0   0        5.24        5.69      4.55 o 
  14   0   0     1715.37     1710.82     25.89 o 
  15   0   0       42.49       41.53      2.90 o 
  16   0   0      389.44      401.45     13.10 o 
  17   0   0       48.29       55.47      5.41 o 
  18   0   0      247.17      269.07     11.14 o 
  19   0   0       26.81       33.94      5.04 o 
   1   1   0     2988.74     3142.11     34.75 o 
   2   1   0     3699.28     3748.98     32.39 o 
   3   1   0     9437.07     8877.96     67.90 o 
   4   1   0     1839.25     1918.82     17.94 o 
   5   1   0     3309.95     3289.21     29.95 o 
   6   1   0      358.49      349.17      3.88 o 
   7   1   0       74.44       60.83      1.84 o 
   8   1   0       38.21       36.52      1.24 o 
   9   1   0       17.22       15.02      1.12 o 
  10   1   0      161.37      170.60      2.68 o 
  11   1   0       50.49       52.54      1.59 o 
  12   1   0        1.22        2.22      0.69 o 
  13   1   0      100.53      100.76      3.27 o 
  14   1   0      216.73      202.43      5.65 o 
  15   1   0      196.34      198.26      4.94 o 
  16   1   0      120.38      106.90      3.85 o 
  17   1   0      266.85      264.13      6.13 o 
  18   1   0        7.18        9.69      1.97 o 
  19   1   0       91.35      103.92      6.59 o 
   0   2   0       24.01       21.48      1.88 o 
   1   2   0      936.94     1044.64     13.28 o 
   2   2   0     1071.46      981.58     12.59 o 
   3   2   0      494.01      512.03      5.28 o 
   4   2   0      531.87      481.66      5.06 o 
   5   2   0        3.27        2.31      0.50 o 
   6   2   0     1285.30     1345.45     11.80 o 
   7   2   0       44.42       39.38      1.05 o 
   8   2   0      264.22      275.52      4.68 o 
   9   2   0       35.31       37.86      1.89 o 
  10   2   0        9.33        9.78      1.26 o 
  11   2   0      155.75      151.12      4.58 o 
  12   2   0      333.17      326.91      5.16 o 
  13   2   0       15.76       12.07      1.42 o 
  14   2   0       20.65       23.80      1.80 o 
  15   2   0       48.56       46.50      2.75 o 
  16   2   0        4.65        4.03      1.45 o 
  17   2   0       12.63       12.51      2.01 o 
  18   2   0        0.30        1.21      1.57 o 
  19   2   0        7.88        7.76      2.07 o 
   1   3   0      402.78      352.81      6.52 o 
   2   3   0      154.26      199.24      5.22 o 
   3   3   0       73.71       84.42      2.84 o 
   4   3   0      126.05      105.24      3.85 o 
   5   3   0        3.22        5.80      0.78 o 
   6   3   0      484.91      457.82      5.51 o 
   7   3   0      108.53       93.16      3.00 o 
   8   3   0       40.27       39.78      2.85 o 
   9   3   0       85.71       74.86      3.01 o 
  10   3   0       29.80       32.84      2.09 o 
  11   3   0       85.13       84.13      3.09 o 
  12   3   0       11.68       11.93      1.72 o 
  13   3   0      174.81      166.37      3.92 o 
  14   3   0       12.23       12.92      1.68 o 
  15   3   0       84.25       85.89      3.08 o 
  16   3   0       37.37       41.61      2.91 o 
  17   3   0       54.49       55.51      4.50 o 
  18   3   0        8.12        9.37      2.05 o 
   0   4   0       38.13       44.70      3.66 o 
   1   4   0       57.89       45.55      2.64 o 
   2   4   0       10.25       12.99      1.73 o 
   3   4   0      259.75      271.73      6.25 o 
   4   4   0      114.02      129.37      3.36 o 
   5   4   0       89.96       86.70      7.76 o 
   6   4   0      175.20      175.69      5.12 o 
   7   4   0      281.83      264.59      8.62 o 
   8   4   0      126.38      130.17      3.83 o 
   9   4   0       82.65       75.58      3.09 o 
  10   4   0       69.78       59.78      2.89 o 
  11   4   0       54.28       53.43      2.83 o 
  12   4   0        0.25        2.25      1.39 o 
  13   4   0        5.31        6.29      1.46 o 
  14   4   0        0.31        2.55      1.27 o 
  15   4   0       32.83       33.98      4.05 o 
  16   4   0        0.03        1.84      1.58 o 
   2   5   0       31.63       27.34      3.59 o 
   3   5   0      111.46      116.85      5.86 o 
   4   5   0      211.20      210.67     11.51 o 
   5   5   0       55.80       44.13      3.16 o 
   6   5   0       35.64       37.61      2.98 o 
   7   5   0      282.30      277.58      7.32 o 
   8   5   0       63.35       65.21      3.80 o 
   9   5   0       73.61       77.69      4.21 o 
  10   5   0        7.49       11.40      2.44 o 
  11   5   0       78.41       91.11      4.61 o 
  12   5   0        1.63        1.03      1.69 o 
  13   5   0        4.30        1.27      3.37 o 
  14   5   0       28.02       31.25      2.95 o 
   0   6   0       55.83       56.42      5.28 o 
   1   6   0        4.10        2.75      1.84 o 
   2   6   0      276.18      276.37      7.63 o 
   3   6   0       13.49       13.19      2.39 o 
   4   6   0      185.55      193.44      6.40 o 
   5   6   0       79.50       86.62      4.45 o 
   6   6   0       50.33       53.14      3.81 o 
   7   6   0        9.69        9.03      2.26 o 
   8   6   0       59.25       60.32      6.66 o 
   9   6   0       20.00       19.80      3.12 o 
  10   6   0       62.87       59.26      6.14 o 
   1   7   0       72.80       66.13      6.52 o 
   2   7   0       14.24        9.32      2.34 o 
   3   7   0      111.27      120.43      6.48 o 
 -20   1   1       26.98       26.93      3.66 o 
 -19   1   1       43.57       51.42      4.15 o 
 -18   1   1      117.90      125.84      5.97 o 
 -17   1   1      109.73      106.06      8.22 o 
 -16   1   1        3.63        3.31      1.52 o 
 -15   1   1       73.06       59.30      2.85 o 
 -14   1   1      103.05      106.80      3.99 o 
 -13   1   1        0.42       -0.04      1.24 o 
 -12   1   1        2.91        1.05      1.01 o 
 -11   1   1       54.04       46.07      1.60 o 
 -10   1   1       89.24       94.78      2.12 o 
  -9   1   1        4.10        3.27      0.65 o 
  -8   1   1      121.29      150.32      2.50 o 
  -7   1   1      110.61      126.62      2.65 o 
  -6   1   1        4.37        2.22      1.15 o 
  -5   1   1      557.03      573.08      6.51 o 
  -4   1   1     9745.69     9708.92    183.79 o 
  -3   1   1      960.84      849.65      7.29 o 
  -2   1   1     4124.86     4052.40     39.63 o 
  -1   1   1     1722.11     1756.01     16.75 o 
   0   1   1    12347.87    11074.70    198.66 o 
   1   1   1      789.13      736.47      7.47 o 
   2   1   1      983.12     1011.42      8.47 o 
   3   1   1       29.12       35.93      0.98 o 
   4   1   1     1802.79     1918.77     12.72 o 
   5   1   1        0.84        0.48      0.30 o 
   6   1   1      144.73      197.61      2.10 o 
   7   1   1      288.20      307.05      2.94 o 
   8   1   1       40.43       33.53      0.96 o 
   9   1   1      152.07      151.78      1.97 o 
  10   1   1       96.59       89.01      1.95 o 
  11   1   1       29.39       28.96      1.29 o 
  12   1   1      112.61      117.81      2.75 o 
  13   1   1      126.08      127.23      3.72 o 
  14   1   1     1127.03     1106.45     13.87 o 
  15   1   1       48.25       51.11      2.76 o 
  16   1   1      194.07      195.16      5.13 o 
  17   1   1        8.34        6.87      1.77 o 
  18   1   1        2.08        1.29      1.51 o 
  19   1   1        8.86       12.40      3.49 o 
 -19   2   1       14.16       14.44      2.66 o 
 -18   2   1        8.52        9.48      1.89 o 
 -17   2   1      132.33      136.52      4.52 o 
 -16   2   1       78.28       78.89      3.45 o 
 -15   2   1      163.33      178.48      4.85 o 
 -14   2   1      496.59      507.60      8.12 o 
 -13   2   1      105.62      111.95      3.49 o 
 -12   2   1      205.53      211.42      5.06 o 
 -11   2   1      569.71      546.50      7.87 o 
 -10   2   1        9.35        9.91      1.08 o 
  -9   2   1     1057.71     1051.26     12.04 o 
  -8   2   1      480.07      513.62      6.97 o 
  -7   2   1      969.48      877.72     10.09 o 
  -6   2   1      790.67      714.04      6.94 o 
  -5   2   1     2042.01     2017.29     16.76 o 
  -4   2   1      751.73      766.25      7.27 o 
  -3   2   1      272.53      244.50      3.41 o 
  -2   2   1      498.49      596.84      8.43 o 
  -1   2   1        7.04        5.43      0.84 o 
   0   2   1     2215.71     2217.20     25.86 o 
   1   2   1       20.57       28.14      3.70 o 
   2   2   1      376.54      366.07      5.90 o 
   3   2   1      829.97      815.79      7.63 o 
   4   2   1      236.16      281.22      3.59 o 
   5   2   1      281.35      257.84      3.31 o 
   6   2   1        3.12        3.53      0.56 o 
   7   2   1      404.81      396.87      4.54 o 
   8   2   1      348.88      361.99      4.20 o 
   9   2   1      981.13      909.67      9.51 o 
  10   2   1       16.54       16.57      1.29 o 
  11   2   1      647.93      619.31      7.56 o 
  12   2   1       29.85       27.73      1.71 o 
  13   2   1      671.83      670.75     10.73 o 
  14   2   1        3.55        2.72      1.11 o 
  15   2   1       41.19       41.70      2.70 o 
  16   2   1        6.19        5.90      2.13 o 
  17   2   1       39.28       40.92      2.91 o 
  18   2   1        0.34        0.16      1.52 o 
 -18   3   1        3.59        3.83      1.70 o 
 -17   3   1       11.97       13.31      2.11 o 
 -16   3   1       38.52       43.23      2.92 o 
 -15   3   1        2.78        2.36      1.17 o 
 -14   3   1      206.03      213.18      5.21 o 
 -13   3   1       93.68       82.90      3.51 o 
 -12   3   1      689.66      645.47     12.04 o 
 -11   3   1      556.38      533.86      8.23 o 
 -10   3   1      685.58      667.88      9.31 o 
  -9   3   1      596.91      601.71     13.16 o 
  -8   3   1     1271.39     1242.62     14.17 o 
  -7   3   1       34.62       31.10      1.78 o 
  -6   3   1     1671.60     1586.78     14.27 o 
  -5   3   1       49.07       54.44      1.65 o 
  -4   3   1      512.91      468.27      9.45 o 
  -3   3   1        5.88        6.66      1.09 o 
  -2   3   1       20.46       46.74      2.18 o 
  -1   3   1      344.54      445.79     10.95 o 
   0   3   1        6.42        3.46      0.95 o 
   1   3   1       10.72       12.27      1.38 o 
   2   3   1      652.58      651.50     20.61 o 
   3   3   1      304.58      317.57      5.09 o 
   4   3   1      282.58      300.58      4.69 o 
   5   3   1      301.47      303.52      4.72 o 
   6   3   1      532.80      533.07      6.14 o 
   7   3   1        7.94        7.66      1.15 o 
   8   3   1     1387.94     1274.01     14.45 o 
   9   3   1        0.90        0.43      0.92 o 
  10   3   1     1311.14     1296.80     13.23 o 
  11   3   1      132.81      135.79      4.26 o 
  12   3   1      297.53      295.18      5.20 o 
  13   3   1        0.11        0.14      1.00 o 
  14   3   1       32.86       35.75      2.22 o 
  15   3   1        2.90        3.42      2.00 o 
  16   3   1       53.43       54.12      3.28 o 
  17   3   1        7.19        5.68      2.17 o 
 -16   4   1       14.22       13.86      1.89 o 
 -15   4   1       77.78       82.42      3.24 o 
 -14   4   1       16.57       14.71      2.08 o 
 -13   4   1       29.91       33.65      2.68 o 
 -12   4   1       58.85       57.48      3.04 o 
 -11   4   1      203.42      206.97      5.25 o 
 -10   4   1       76.92       82.64      3.25 o 
  -9   4   1      953.72      888.19     11.87 o 
  -8   4   1      318.90      300.45      5.88 o 
  -7   4   1      890.81      867.66     13.92 o 
  -6   4   1        0.05       -0.56      1.17 o 
  -5   4   1       21.01       15.33      1.42 o 
  -4   4   1      195.28      167.36      3.82 o 
  -3   4   1      653.97      638.12     10.65 o 
  -2   4   1        7.12        9.41      1.52 o 
  -1   4   1      837.85      828.82     12.92 o 
   0   4   1      174.96      180.78      4.93 o 
   1   4   1       13.94       10.97      1.58 o 
   2   4   1       76.19       89.82      3.45 o 
   3   4   1       17.57       17.14      1.62 o 
   4   4   1        1.61       -0.34      0.74 o 
   5   4   1     1196.54     1116.12     12.97 o 
   6   4   1      280.21      274.70     11.85 o 
   7   4   1     1023.87      979.25     14.96 o 
   8   4   1       23.51       26.97      2.48 o 
   9   4   1        0.09       -1.20      0.80 o 
  10   4   1       12.19       10.06      1.39 o 
  11   4   1      120.59      122.57      3.46 o 
  12   4   1        5.37        4.34      1.25 o 
  13   4   1      256.84      246.15      6.31 o 
  14   4   1        7.03        5.11      1.99 o 
  15   4   1      245.66      248.78      8.57 o 
  16   4   1        5.52        6.75      1.92 o 
 -14   5   1       19.47       17.84      2.08 o 
 -13   5   1        2.47        0.07      1.58 o 
 -12   5   1      135.76      147.04      5.82 o 
 -11   5   1       39.40       37.75      4.08 o 
 -10   5   1      160.53      165.88     14.53 o 
  -9   5   1        4.30        7.55      3.43 o 
  -8   5   1       37.18       40.68      3.19 o 
  -7   5   1       28.32       27.54      3.83 o 
  -6   5   1        9.14        7.24      1.53 o 
  -5   5   1       37.67       45.31      3.21 o 
  -4   5   1       89.83       80.75      3.33 o 
  -3   5   1       82.94       81.43      3.78 o 
  -2   5   1      599.47      548.77     10.54 o 
  -1   5   1        3.66        2.87      1.43 o 
   0   5   1      145.29      146.66      5.01 o 
   1   5   1        4.38        2.04      1.44 o 
   2   5   1       85.04       94.39      4.07 o 
   3   5   1      274.07      258.54      6.76 o 
   4   5   1      161.19      154.28      4.13 o 
   5   5   1       25.65       23.13      2.43 o 
   6   5   1       54.78       52.07      3.32 o 
   7   5   1      106.96      106.00      3.64 o 
   8   5   1       30.78       29.65      4.22 o 
   9   5   1        6.29        3.42      1.73 o 
  10   5   1       94.22      100.18      4.97 o 
  11   5   1        0.25       -0.67      2.35 o 
  12   5   1      196.08      186.40      6.89 o 
  13   5   1       34.97       36.33      3.76 o 
 -11   6   1       20.64       19.57      5.01 o 
 -10   6   1        1.29       -0.10      1.91 o 
  -9   6   1       25.60       34.19      7.12 o 
  -8   6   1        0.30       -0.16      1.64 o 
  -7   6   1       42.20       45.70      3.69 o 
  -6   6   1       38.38       41.52      3.52 o 
  -5   6   1       32.94       29.33      3.13 o 
  -4   6   1       51.02       45.92      4.77 o 
  -3   6   1        2.15        3.58      1.80 o 
  -2   6   1       44.28       45.87      4.72 o 
  -1   6   1       34.11       26.46      4.14 o 
   0   6   1        5.82        2.75      1.72 o 
   1   6   1       34.34       32.35      4.59 o 
   2   6   1        6.33        4.31      2.55 o 
   3   6   1       28.65       32.66      4.73 o 
   4   6   1        0.27       -0.91      1.20 o 
   5   6   1       60.77       67.66      4.14 o 
   6   6   1        4.39        5.03      3.73 o 
   7   6   1        5.61        4.39      2.85 o 
   8   6   1        0.56       -0.94      1.64 o 
   9   6   1        5.04        4.08      2.18 o 
  10   6   1        0.49        1.14      1.96 o 
  -4   7   1        1.03       -0.85      2.05 o 
  -3   7   1        0.00        2.30      2.06 o 
  -2   7   1        0.00        0.20      1.91 o 
  -1   7   1       10.31        7.10      2.64 o 
   0   7   1        4.90        3.71      3.05 o 
   1   7   1        0.01       -1.03      2.84 o 
   2   7   1       16.07       17.87      4.30 o 
   3   7   1        0.03       -2.33      2.84 o 
 -20   0   2       24.24       32.56      5.36 o 
 -19   0   2       84.27       82.70      7.03 o 
 -18   0   2      202.64      214.53     10.05 o 
 -17   0   2      140.68      127.56      7.58 o 
 -16   0   2      202.38      194.32      8.86 o 
 -15   0   2      303.69      283.59      6.87 o 
 -14   0   2      276.21      304.30      6.98 o 
 -13   0   2        0.06        0.64      1.80 o 
 -12   0   2        6.16        9.25      2.47 o 
 -11   0   2      190.71      152.66      3.66 o 
 -10   0   2       66.50       64.10      3.50 o 
  -9   0   2        1.32        1.13      0.60 o 
  -8   0   2      326.08      411.86      6.27 o 
  -7   0   2      302.98      302.59      4.89 o 
  -6   0   2      131.03      187.52      3.40 o 
  -5   0   2      286.94      281.07      4.31 o 
  -4   0   2    31054.12    25871.38    651.15 o 
  -3   0   2     5244.96     5261.64     56.82 o 
  -2   0   2    12598.56    11291.22    177.38 o 
  -1   0   2     4317.25     4067.96     62.87 o 
   0   0   2      748.05      774.84      9.40 o 
   1   0   2      331.25      305.11      4.30 o 
   2   0   2     2043.55     2125.27     24.01 o 
   3   0   2     1734.14     1691.69     17.55 o 
   4   0   2     6202.06     6164.91     54.81 o 
   5   0   2      756.55      747.88      9.58 o 
   6   0   2        2.00        0.79      0.54 o 
   7   0   2       79.68       81.73      1.99 o 
   8   0   2        4.94        3.37      0.70 o 
   9   0   2        0.40        0.13      0.91 o 
  10   0   2     1677.28     1667.68     17.09 o 
  11   0   2      145.88      132.73      4.17 o 
  12   0   2      562.40      558.17      9.85 o 
  13   0   2      157.03      168.14      5.03 o 
  14   0   2      286.98      282.30     20.91 o 
  15   0   2       86.95       85.04      4.00 o 
  16   0   2      104.07      114.22      6.84 o 
  17   0   2        7.04        2.86      2.68 o 
  18   0   2       74.25       81.88      6.55 o 
  19   0   2       15.61       23.84      4.67 o 
 -20   1   2       92.26       89.89      5.24 o 
 -19   1   2      235.60      262.57     11.64 o 
 -18   1   2      236.83      231.27      5.87 o 
 -17   1   2      155.27      155.95      5.70 o 
 -16   1   2       54.22       58.82      2.97 o 
 -15   1   2      153.79      155.60      6.44 o 
 -14   1   2      114.19      113.20      4.84 o 
 -13   1   2      116.85      112.20      3.23 o 
 -12   1   2      356.82      360.37      7.59 o 
 -11   1   2      176.07      178.75      3.05 o 
 -10   1   2        5.80        6.27      0.75 o 
  -9   1   2      121.30       97.80      2.53 o 
  -8   1   2      981.04     1092.05     21.22 o 
  -7   1   2        8.06       15.56      1.27 o 
  -6   1   2     3581.39     3646.47     28.72 o 
  -5   1   2      175.31      145.35      2.82 o 
  -4   1   2     4772.44     4636.68     35.79 o 
  -3   1   2        2.41        1.61      0.37 o 
  -2   1   2      941.56     1003.92      9.35 o 
  -1   1   2     3922.81     3897.09     35.09 o 
   0   1   2     1140.00     1121.77     11.29 o 
   1   1   2     4224.47     4261.25     38.41 o 
   2   1   2     5135.17     5061.38     44.61 o 
   3   1   2    10609.78    10325.42     64.73 o 
   4   1   2      219.53      241.27      2.37 o 
   5   1   2     5273.62     5271.59     33.50 o 
   6   1   2      229.31      290.18      3.96 o 
   7   1   2      498.45      532.33      4.57 o 
   8   1   2      652.30      691.15      5.70 o 
   9   1   2      226.09      202.98      2.52 o 
  10   1   2       11.93       14.17      1.00 o 
  11   1   2       39.61       37.96      1.48 o 
  12   1   2      300.09      292.63      5.42 o 
  13   1   2       73.49       80.60      4.79 o 
  14   1   2        4.49        2.44      1.36 o 
  15   1   2       23.97       28.03      2.30 o 
  16   1   2       25.60       28.49      2.48 o 
  17   1   2      138.02      150.54      4.71 o 
  18   1   2        7.48       10.58      1.99 o 
  19   1   2      117.86      123.70      5.93 o 
 -19   2   2        8.65        6.70      1.95 o 
 -18   2   2       93.62       88.10      3.89 o 
 -17   2   2        1.96        0.93      1.41 o 
 -16   2   2      336.88      341.68     15.06 o 
 -15   2   2       68.55       64.92      3.85 o 
 -14   2   2        4.16        5.39      1.44 o 
 -13   2   2      442.90      402.82     13.64 o 
 -12   2   2      226.16      217.94      4.64 o 
 -11   2   2      380.16      366.53      6.06 o 
 -10   2   2      351.01      349.66      5.73 o 
  -9   2   2     1142.01     1113.23     12.60 o 
  -8   2   2       53.91       51.11      2.58 o 
  -7   2   2       11.56        9.63      0.67 o 
  -6   2   2      718.81      851.99     13.65 o 
  -5   2   2     1443.88     1610.84     14.09 o 
  -4   2   2        1.08        0.40      0.41 o 
  -3   2   2      576.03      618.23      6.14 o 
  -2   2   2     1818.00     1743.75     14.45 o 
  -1   2   2      126.84      108.54      2.25 o 
   0   2   2      922.65      965.53     11.48 o 
   1   2   2     1791.56     1760.47     21.12 o 
   2   2   2     2928.05     3103.67     24.92 o 
   3   2   2      454.18      462.85      4.95 o 
   4   2   2     2120.87     2129.50     15.90 o 
   5   2   2      975.09      988.02      8.28 o 
   6   2   2      931.22      963.64      8.21 o 
   7   2   2        1.34        1.12      0.45 o 
   8   2   2      457.32      452.21      4.90 o 
   9   2   2       38.49       37.38      1.40 o 
  10   2   2       74.26       78.49      2.35 o 
  11   2   2        7.34       11.49      1.29 o 
  12   2   2       45.69       49.44      2.15 o 
  13   2   2       92.34       89.29      2.85 o 
  14   2   2       76.92       66.27      3.05 o 
  15   2   2        2.28        1.17      1.32 o 
  16   2   2       53.38       55.15      3.12 o 
  17   2   2        2.07       -1.53      1.59 o 
  18   2   2       90.77       92.23      5.09 o 
 -18   3   2        4.03        3.04      1.75 o 
 -17   3   2        0.58        1.01      1.38 o 
 -16   3   2        1.17        0.30      1.81 o 
 -15   3   2        0.41       -1.49      1.18 o 
 -14   3   2       18.70       20.38      2.12 o 
 -13   3   2       77.14       76.45      3.18 o 
 -12   3   2      296.98      296.28      5.92 o 
 -11   3   2       39.77       38.83      2.27 o 
 -10   3   2       32.71       34.68      2.14 o 
  -9   3   2      117.89      127.51      4.86 o 
  -8   3   2      173.53      150.44      3.65 o 
  -7   3   2      234.81      259.45      4.78 o 
  -6   3   2       48.27       33.14      1.39 o 
  -5   3   2        0.76        0.57      0.55 o 
  -4   3   2      136.96      153.58      2.79 o 
  -3   3   2       18.81       11.96      1.11 o 
  -2   3   2      567.92      640.79      9.70 o 
  -1   3   2       53.64       53.66      1.77 o 
   0   3   2      480.91      539.57      7.00 o 
   1   3   2      890.11      908.68     11.37 o 
   2   3   2        0.61        3.32      1.39 o 
   3   3   2       28.50       28.77      1.28 o 
   4   3   2      242.01      224.75      3.48 o 
   5   3   2       51.80       55.93      2.83 o 
   6   3   2      845.56      885.21      9.72 o 
   7   3   2        4.45        5.33      0.94 o 
   8   3   2       45.69       42.27      1.88 o 
   9   3   2      626.69      604.29      7.53 o 
  10   3   2       16.51       13.34      1.39 o 
  11   3   2       17.17       18.00      2.22 o 
  12   3   2        2.70        3.62      1.33 o 
  13   3   2       88.74       93.11      3.05 o 
  14   3   2        0.17        0.64      1.26 o 
  15   3   2       49.56       49.77      3.07 o 
  16   3   2        9.37       10.71      2.47 o 
  17   3   2        2.68        4.55      2.04 o 
 -16   4   2        0.72       -0.74      1.49 o 
 -15   4   2       11.84        8.02      1.89 o 
 -14   4   2        4.70        3.19      2.15 o 
 -13   4   2        9.95       11.49      1.89 o 
 -12   4   2        0.12        0.94      1.25 o 
 -11   4   2       31.15       30.82      2.32 o 
 -10   4   2       23.21       21.29      2.03 o 
  -9   4   2       70.04       69.18      2.91 o 
  -8   4   2      495.46      471.32      7.71 o 
  -7   4   2       69.32       70.63      2.86 o 
  -6   4   2       26.45       26.26      6.95 o 
  -5   4   2       27.58       33.11      1.88 o 
  -4   4   2       72.27       66.32      2.47 o 
  -3   4   2       80.73       82.43      6.01 o 
  -2   4   2       41.46       39.36      2.15 o 
  -1   4   2       39.58       34.17      1.77 o 
   0   4   2        0.30        0.78      0.71 o 
   1   4   2       28.14       28.28      2.23 o 
   2   4   2       20.11       26.87      2.09 o 
   3   4   2       77.88       69.46      2.14 o 
   4   4   2       74.11       68.90      2.42 o 
   5   4   2       30.39       29.63      1.56 o 
   6   4   2      523.23      515.35      7.84 o 
   7   4   2      137.22      128.50      3.67 o 
   8   4   2      149.85      140.93      3.87 o 
   9   4   2       18.72       15.91      1.76 o 
  10   4   2        5.21        3.37      1.97 o 
  11   4   2       32.52       37.86      2.70 o 
  12   4   2        2.54        1.95      2.86 o 
  13   4   2       30.13       38.23      4.19 o 
  14   4   2        1.23        0.26      1.38 o 
  15   4   2       23.21       23.35      2.64 o 
 -14   5   2        7.28        9.52      2.10 o 
 -13   5   2       79.60       82.45      5.62 o 
 -12   5   2        6.07        9.90      2.15 o 
 -11   5   2       41.96       32.02      3.27 o 
 -10   5   2        3.15        3.10      1.65 o 
  -9   5   2        0.02       -1.25      1.36 o 
  -8   5   2       60.63       66.39      3.91 o 
  -7   5   2       98.66       97.35      4.36 o 
  -6   5   2        3.12        5.16      1.72 o 
  -5   5   2       98.70      103.89      4.52 o 
  -4   5   2      207.66      197.80      4.76 o 
  -3   5   2       89.05       90.81      3.96 o 
  -2   5   2      127.89      118.58      4.55 o 
  -1   5   2        9.83       14.71      2.11 o 
   0   5   2       33.40       32.93      2.75 o 
   1   5   2      201.99      203.14      4.70 o 
   2   5   2       26.21       20.05      1.84 o 
   3   5   2      292.48      296.86      5.02 o 
   4   5   2       62.08       60.40      2.31 o 
   5   5   2       62.80       59.26      2.73 o 
   6   5   2        1.38        0.55      1.42 o 
   7   5   2      199.30      203.56      6.79 o 
   8   5   2      133.22      129.81      5.35 o 
   9   5   2       54.02       53.51      3.85 o 
  10   5   2        2.71        0.64      1.70 o 
  11   5   2       38.00       37.39      3.66 o 
  12   5   2        5.90        6.70      2.28 o 
  13   5   2       14.91       14.82      2.79 o 
 -11   6   2       17.64       18.28      3.18 o 
 -10   6   2       37.39       41.66      3.91 o 
  -9   6   2        0.01       -0.33      1.91 o 
  -8   6   2        5.96        8.52      2.36 o 
  -7   6   2       51.03       51.38      3.86 o 
  -6   6   2       22.12       22.43      7.09 o 
  -5   6   2      101.86      105.77      8.02 o 
  -4   6   2       56.85       51.54      3.86 o 
  -3   6   2       99.51      111.28      5.02 o 
  -2   6   2      260.11      263.01      7.54 o 
  -1   6   2      191.85      203.87      6.96 o 
   0   6   2      172.48      172.65      6.08 o 
   1   6   2      188.02      177.25     10.87 o 
   2   6   2      105.41      110.44      5.00 o 
   3   6   2        0.25        0.08      1.64 o 
   4   6   2      131.98      140.87      5.59 o 
   5   6   2        0.00        1.67      1.63 o 
   6   6   2      104.06      117.42      5.59 o 
   7   6   2        6.89        6.73      2.19 o 
   8   6   2       20.66       22.95      3.19 o 
   9   6   2        7.67        4.68      2.05 o 
  -3   7   2       10.45       12.90      2.84 o 
  -2   7   2       91.21       79.44      6.31 o 
   0   7   2        2.85        3.82      2.16 o 
   1   7   2      158.12      158.61      9.25 o 
   2   7   2        0.46       -0.03      2.73 o 
 -20   1   3       12.03        9.65      2.79 o 
 -19   1   3       11.07        8.81      2.64 o 
 -18   1   3       31.12       25.57      2.48 o 
 -17   1   3       25.23       24.75      3.05 o 
 -16   1   3        0.44        2.11      1.76 o 
 -15   1   3      126.67      123.62      4.90 o 
 -14   1   3      216.30      225.55      6.43 o 
 -13   1   3      119.66      120.50      4.54 o 
 -12   1   3       44.89       45.82      2.07 o 
 -11   1   3       12.50        7.01      1.25 o 
 -10   1   3        4.21        3.76      0.92 o 
  -9   1   3      139.46      144.80      2.25 o 
  -8   1   3     2249.78     2310.03     40.59 o 
  -7   1   3     2526.35     2802.63     22.59 o 
  -6   1   3     2406.60     2470.19     36.11 o 
  -5   1   3      788.40      769.40      7.74 o 
  -4   1   3        3.93        4.87      0.51 o 
  -3   1   3        1.76        1.85      0.41 o 
  -2   1   3        5.88        9.63      0.49 o 
  -1   1   3       54.46       50.39      1.33 o 
   0   1   3     1217.67     1207.41     15.42 o 
   1   1   3     2106.22     2232.72     23.12 o 
   2   1   3      164.24      214.02      3.88 o 
   3   1   3      113.67      103.70      1.66 o 
   4   1   3     1079.34     1210.39      8.60 o 
   5   1   3      829.04      939.89      7.04 o 
   6   1   3       39.79       44.64      1.42 o 
   7   1   3      371.32      365.88      3.61 o 
   8   1   3      199.49      203.21      2.56 o 
   9   1   3      838.90      855.24      7.03 o 
  10   1   3      370.92      356.80      6.30 o 
  11   1   3      197.03      197.07      3.25 o 
  12   1   3      320.19      306.66      4.32 o 
  13   1   3       36.10       34.23      2.24 o 
  14   1   3      152.50      150.96      4.32 o 
  15   1   3       65.89       64.18      3.05 o 
  16   1   3       33.74       40.46      2.70 o 
  17   1   3        1.45        2.27      1.48 o 
  18   1   3       11.77       13.15      2.63 o 
 -19   2   3       76.49       90.72      5.98 o 
 -18   2   3       67.50       71.08      8.15 o 
 -17   2   3        0.02       -0.95      2.13 o 
 -16   2   3       39.55       42.92      3.51 o 
 -15   2   3        0.23        0.52      1.55 o 
 -14   2   3       35.56       34.60      4.65 o 
 -13   2   3       98.17       91.01      3.18 o 
 -12   2   3       32.90       35.85      2.09 o 
 -11   2   3      643.13      621.43      8.59 o 
 -10   2   3      666.95      642.56      8.60 o 
  -9   2   3      537.39      493.57      6.99 o 
  -8   2   3      568.63      503.19      5.49 o 
  -7   2   3        0.18       -0.61      0.41 o 
  -6   2   3      687.95      719.09      7.13 o 
  -5   2   3     1463.67     1466.30     12.76 o 
  -4   2   3     1808.55     1800.32     15.20 o 
  -3   2   3      581.38      602.13      5.30 o 
  -2   2   3      328.35      313.53      3.60 o 
  -1   2   3     1499.68     1474.66     14.69 o 
   0   2   3      533.20      608.89      7.13 o 
   1   2   3        1.66        5.34      1.20 o 
   2   2   3      130.43      177.19      4.02 o 
   3   2   3     1405.44     1492.11     12.92 o 
   4   2   3      329.54      385.03      6.42 o 
   5   2   3     1615.39     1533.06     12.09 o 
   6   2   3      119.32      126.94      2.85 o 
   7   2   3      104.78      115.95      2.10 o 
   8   2   3      162.30      183.93      2.89 o 
   9   2   3      106.55       94.16      2.43 o 
  10   2   3      210.80      193.26      5.09 o 
  11   2   3      144.54      143.89      3.31 o 
  12   2   3       26.09       22.50      1.73 o 
  13   2   3      197.84      184.73      4.68 o 
  14   2   3       24.37       24.77      2.88 o 
  15   2   3       73.01       73.55      4.36 o 
  16   2   3       51.67       50.59      3.89 o 
  17   2   3      131.43      122.84      5.59 o 
 -18   3   3        6.49        8.06      4.16 o 
 -17   3   3        5.87       10.10      2.47 o 
 -16   3   3       33.57       33.86      3.50 o 
 -15   3   3      145.79      144.46      5.56 o 
 -14   3   3       33.66       36.12      2.49 o 
 -13   3   3      860.78      826.82     11.44 o 
 -12   3   3      120.32      122.02      3.76 o 
 -11   3   3      936.72      886.71     12.83 o 
 -10   3   3      163.57      153.02      3.92 o 
  -9   3   3      545.45      527.93      7.82 o 
  -8   3   3      824.98      796.00     10.16 o 
  -7   3   3      184.34      173.10      4.41 o 
  -6   3   3      544.74      510.45      5.99 o 
  -5   3   3        2.36       -0.14      0.64 o 
  -4   3   3      631.63      653.24      7.10 o 
  -3   3   3        1.92        7.31      0.80 o 
  -2   3   3     1054.37     1136.18     15.12 o 
  -1   3   3       44.01       39.32      2.06 o 
   0   3   3      297.93      287.09      4.62 o 
   1   3   3      328.30      337.62      5.22 o 
   2   3   3      144.60      157.68      5.44 o 
   3   3   3      104.88      105.64      2.24 o 
   4   3   3      180.02      157.66      2.83 o 
   5   3   3      227.28      212.29      3.41 o 
   6   3   3      941.01      935.59     11.55 o 
   7   3   3      370.99      376.10      6.03 o 
   8   3   3      313.45      315.56      4.91 o 
   9   3   3      175.33      173.15      3.64 o 
  10   3   3       64.70       61.53      2.82 o 
  11   3   3       31.77       30.99      2.32 o 
  12   3   3       54.78       52.40      2.90 o 
  13   3   3       22.03       25.94      2.92 o 
  14   3   3       97.67       99.15      6.04 o 
  15   3   3       35.08       38.31      3.66 o 
  16   3   3      190.47      201.93      7.26 o 
 -17   4   3       12.78       14.60      2.98 o 
 -16   4   3      137.22      135.88      4.82 o 
 -15   4   3        0.01       -0.78      1.43 o 
 -14   4   3      156.17      155.36      4.75 o 
 -13   4   3       44.70       43.83      2.81 o 
 -12   4   3      122.77      119.00      3.95 o 
 -11   4   3      103.54      100.85      3.57 o 
 -10   4   3      162.00      157.83      4.32 o 
  -9   4   3       78.77       74.59      3.02 o 
  -8   4   3      709.33      666.82      9.64 o 
  -7   4   3      810.22      797.64     14.50 o 
  -6   4   3      157.08      139.03      4.67 o 
  -5   4   3      679.13      691.11      9.32 o 
  -4   4   3        4.53        2.15      0.95 o 
  -3   4   3      263.21      253.00      5.99 o 
  -2   4   3        0.49        1.16      1.04 o 
  -1   4   3        0.19       -0.29      0.69 o 
   0   4   3      197.55      198.22      4.12 o 
   1   4   3      799.23      789.02     10.13 o 
   2   4   3       97.07      105.19      3.07 o 
   3   4   3      361.78      369.11      5.22 o 
   4   4   3      123.78      119.65      2.78 o 
   5   4   3       94.77       84.21      2.38 o 
   6   4   3      219.54      231.53      6.44 o 
   7   4   3       77.49       73.29      6.38 o 
   8   4   3       29.79       29.31      2.80 o 
   9   4   3      273.61      281.39      7.58 o 
  10   4   3       18.99       18.52      2.46 o 
  11   4   3      397.34      388.61      9.53 o 
  12   4   3       26.25       24.35      3.16 o 
  13   4   3      108.19      110.45      4.29 o 
  14   4   3       50.71       48.60      3.29 o 
  15   4   3      134.91      147.19      5.17 o 
 -14   5   3       32.21       35.76      3.07 o 
 -13   5   3       65.58       65.52      4.32 o 
 -12   5   3       36.71       39.07      3.16 o 
 -11   5   3        0.40        1.51      1.32 o 
 -10   5   3        1.40       -0.34      1.47 o 
  -9   5   3        0.15       -0.43      1.45 o 
  -8   5   3       21.69       22.68      2.68 o 
  -7   5   3      205.80      197.17      6.25 o 
  -6   5   3      158.05      144.39      5.39 o 
  -5   5   3      375.47      346.91      8.43 o 
  -4   5   3      480.10      455.07      7.73 o 
  -3   5   3       76.71       79.57      3.74 o 
  -2   5   3      150.07      151.26      5.14 o 
  -1   5   3      256.84      254.87     10.22 o 
   0   5   3       52.06       58.18      3.43 o 
   1   5   3      447.61      450.18      8.80 o 
   2   5   3       50.96       49.94      2.53 o 
   3   5   3       59.36       60.51      2.73 o 
   4   5   3       22.02       26.54      2.06 o 
   5   5   3       95.38       93.56      4.55 o 
   6   5   3        1.07       -0.40      1.99 o 
   7   5   3        5.43        1.41      3.05 o 
   8   5   3       99.50      107.92      6.11 o 
   9   5   3       47.75       40.30      4.94 o 
  10   5   3      200.33      214.96      7.27 o 
  11   5   3       10.71       12.65      2.56 o 
  12   5   3       80.04       76.56     15.92 o 
 -11   6   3       27.05       31.54      3.90 o 
 -10   6   3       14.11        8.07      2.11 o 
  -9   6   3       16.67       11.48      2.54 o 
  -8   6   3       16.53       14.64      2.58 o 
  -7   6   3        1.74       -2.19      1.46 o 
  -6   6   3       84.48       85.40      4.56 o 
  -5   6   3        7.25        3.73      2.04 o 
  -4   6   3        7.83        8.72      2.30 o 
  -3   6   3        0.05       -0.49      1.26 o 
  -2   6   3       23.04       22.77      3.23 o 
  -1   6   3        4.12        3.47      1.82 o 
   0   6   3        0.02        0.40      2.16 o 
   1   6   3       33.25       31.29      3.13 o 
   2   6   3        0.06       -0.52      1.54 o 
   3   6   3       12.68        9.60      2.19 o 
   4   6   3       13.92       19.05      2.70 o 
   5   6   3        4.72        5.34      1.99 o 
   6   6   3       25.02       18.02      4.31 o 
   7   6   3       12.21       15.26      3.55 o 
   8   6   3       16.10       12.70      2.77 o 
   9   6   3       28.56       36.42      3.83 o 
  -2   7   3       27.21       24.53      3.26 o 
  -1   7   3       10.73       13.64      5.44 o 
   0   7   3        1.49        3.91      2.70 o 
 -20   0   4        2.34        9.17      3.69 o 
 -19   0   4      124.35      114.86      7.85 o 
 -18   0   4        3.29        5.49      2.94 o 
 -17   0   4      270.95      258.81     10.69 o 
 -16   0   4      127.28      124.94      7.26 o 
 -15   0   4      444.83      422.88     13.07 o 
 -14   0   4     1406.52     1372.97     28.05 o 
 -13   0   4        2.52       -0.19      1.88 o 
 -12   0   4      264.76      261.94      8.91 o 
 -11   0   4     1041.48     1124.42     14.93 o 
 -10   0   4      140.02      187.58      4.15 o 
  -9   0   4     1281.78     1263.28     16.04 o 
  -8   0   4       10.55       17.42      1.28 o 
  -7   0   4      839.22     1050.90     13.39 o 
  -6   0   4     1225.97     1138.00     14.13 o 
  -5   0   4     1022.96     1111.38     13.64 o 
  -4   0   4     2979.89     3262.76     36.21 o 
  -3   0   4       11.54        6.75      0.78 o 
  -2   0   4       80.31      108.06      2.31 o 
  -1   0   4    15460.33    14237.65    155.81 o 
   0   0   4     7688.93     7627.76     83.44 o 
   1   0   4      525.74      650.68      8.91 o 
   2   0   4      837.62      890.28     11.61 o 
   3   0   4      420.47      367.89      4.59 o 
   4   0   4       41.73       57.25      2.12 o 
   5   0   4     3559.62     3479.34     32.12 o 
   6   0   4     2495.26     2536.95     24.15 o 
   7   0   4     3881.04     3914.15     36.30 o 
   8   0   4     3733.65     3607.55     33.89 o 
   9   0   4      386.81      368.61      5.54 o 
  10   0   4      104.70      102.75      2.79 o 
  11   0   4        0.62        0.16      1.04 o 
  12   0   4       86.26       87.21      3.70 o 
  13   0   4       67.09       65.58      3.39 o 
  14   0   4      208.70      210.13      8.70 o 
  15   0   4       91.29       90.50      4.26 o 
  16   0   4       51.22       64.54      5.49 o 
  17   0   4        0.57       -0.69      2.47 o 
 -20   1   4       87.22       99.82      5.42 o 
 -19   1   4       36.15       48.39      5.81 o 
 -18   1   4       33.97       32.93      4.26 o 
 -17   1   4       84.71       95.20      4.73 o 
 -16   1   4      235.13      228.80      6.87 o 
 -15   1   4      148.16      163.13      5.66 o 
 -14   1   4      366.37      375.24      8.45 o 
 -13   1   4      163.01      145.19      4.95 o 
 -12   1   4       71.31       65.38      2.46 o 
 -11   1   4      187.55      213.92      4.24 o 
 -10   1   4      358.39      349.31      5.45 o 
  -9   1   4       12.38        8.14      0.73 o 
  -8   1   4     1876.10     1826.94     15.52 o 
  -7   1   4      953.29     1023.00      9.34 o 
  -6   1   4      279.06      298.07      3.60 o 
  -4   1   4       26.39       50.31      1.26 o 
  -3   1   4      105.39      115.54      1.87 o 
  -2   1   4      357.36      351.77      3.35 o 
  -1   1   4     2442.28     2462.20     43.33 o 
   0   1   4      544.45      499.05      5.95 o 
   1   1   4     6353.79     6433.53     57.86 o 
   2   1   4     1051.04      962.25     10.27 o 
   3   1   4     3149.37     3334.59     26.99 o 
   4   1   4     2880.81     3044.94     20.04 o 
   5   1   4     1140.45     1106.51     10.00 o 
   6   1   4     1731.64     1787.75     12.59 o 
   7   1   4      143.95      138.99      2.09 o 
   8   1   4       79.45       74.54      1.65 o 
   9   1   4      210.89      221.87      2.90 o 
  10   1   4       10.78       11.45      1.03 o 
  11   1   4       25.50       26.44      1.40 o 
  12   1   4       40.15       35.00      1.63 o 
  13   1   4      147.30      151.43      3.53 o 
  14   1   4       12.01       11.97      1.74 o 
  15   1   4      110.92      108.98      4.86 o 
  16   1   4       35.13       38.25      3.39 o 
  17   1   4       10.56        7.16      2.90 o 
  18   1   4        3.26        2.56      2.17 o 
 -19   2   4       13.76       16.02      2.98 o 
 -18   2   4       11.81       10.83      2.62 o 
 -17   2   4       65.93       67.59     10.18 o 
 -16   2   4       20.80       19.23      2.78 o 
 -15   2   4      193.64      180.98      6.52 o 
 -14   2   4       65.42       66.80      3.44 o 
 -13   2   4     1310.14     1186.11     14.25 o 
 -12   2   4       15.84       13.39      1.55 o 
 -11   2   4      417.21      387.76      6.33 o 
 -10   2   4      243.70      256.18      4.82 o 
  -9   2   4       25.54       32.66      1.76 o 
  -8   2   4       14.79       16.76      0.97 o 
  -7   2   4      351.07      403.80      4.78 o 
  -6   2   4      110.53      108.60      2.14 o 
  -5   2   4       27.73       15.07      0.91 o 
  -4   2   4       35.84       33.85      1.21 o 
  -3   2   4        9.33        8.06      0.60 o 
  -2   2   4       85.46       79.51      1.61 o 
  -1   2   4        0.29        3.08      0.64 o 
   0   2   4      296.40      304.93      4.50 o 
   1   2   4     2210.22     2365.48     22.96 o 
   2   2   4      978.16     1005.08      9.19 o 
   3   2   4      951.86      997.60      9.23 o 
   4   2   4     1402.86     1429.09     12.64 o 
   5   2   4      647.45      682.22      7.02 o 
   6   2   4     1240.79     1291.14     11.84 o 
   7   2   4       93.15      103.12      2.08 o 
   8   2   4        0.80        2.76      1.95 o 
   9   2   4        6.80        5.84      1.46 o 
  10   2   4        0.21        0.79      0.93 o 
  11   2   4       34.44       32.28      3.60 o 
  12   2   4        1.68        2.55      1.21 o 
  13   2   4       12.08       13.22      1.81 o 
  14   2   4        4.02        4.08      1.73 o 
  15   2   4        0.68        0.20      1.66 o 
  16   2   4       60.71       61.08      4.30 o 
  17   2   4        7.27        6.28      2.24 o 
 -18   3   4       23.48       27.46      4.23 o 
 -17   3   4        4.17        0.90      2.24 o 
 -16   3   4      171.24      163.30     11.32 o 
 -15   3   4        2.92        3.51      1.41 o 
 -14   3   4       17.67       18.55      1.99 o 
 -13   3   4        7.62        4.50      1.38 o 
 -12   3   4        0.26       -0.90      1.00 o 
 -11   3   4        8.30        7.27      1.38 o 
 -10   3   4      288.08      267.58      5.31 o 
  -9   3   4       11.46        9.28      1.32 o 
  -8   3   4      154.71      145.10      3.60 o 
  -7   3   4       87.44       83.71      2.17 o 
  -6   3   4      382.05      433.23      5.42 o 
  -5   3   4      204.79      182.28      3.18 o 
  -4   3   4      201.31      230.42      3.04 o 
  -3   3   4       17.85       14.83      1.10 o 
  -2   3   4        3.80        1.97      0.78 o 
  -1   3   4       17.71       14.09      1.33 o 
   0   3   4       52.64       56.41      2.42 o 
   1   3   4      207.44      205.44      3.97 o 
   2   3   4       17.64       20.83      1.13 o 
   3   3   4      100.46       98.21      2.17 o 
   4   3   4      163.75      155.85      2.85 o 
   5   3   4      126.45      112.30      3.05 o 
   6   3   4      123.20      119.79      3.19 o 
   7   3   4      248.67      263.41      6.66 o 
   8   3   4       52.52       58.96      3.96 o 
   9   3   4       66.36       65.63      5.23 o 
  10   3   4       12.13       15.02      1.80 o 
  11   3   4        3.79        1.66      1.25 o 
  12   3   4        4.34        4.45      1.65 o 
  13   3   4       24.93       23.96      2.41 o 
  14   3   4       13.25       13.50      2.05 o 
  15   3   4       18.92       25.71      3.33 o 
  16   3   4        3.70        2.82      2.03 o 
 -17   4   4        9.50        9.02      2.62 o 
 -16   4   4        2.42        4.70      1.88 o 
 -15   4   4       33.52       33.29      2.74 o 
 -14   4   4        0.75       -0.60      1.26 o 
 -13   4   4        9.16        8.52      1.71 o 
 -12   4   4      125.62      121.69      4.00 o 
 -11   4   4       11.49        8.11      2.52 o 
 -10   4   4       70.28       64.91      2.94 o 
  -9   4   4        0.59       -0.98      1.00 o 
  -8   4   4       26.68       28.93      2.90 o 
  -7   4   4       61.86       57.95      2.61 o 
  -6   4   4       26.79       29.64      1.89 o 
  -5   4   4       34.20       26.94      1.85 o 
  -4   4   4        4.03        5.62      1.35 o 
  -3   4   4       24.78       28.18      2.97 o 
  -2   4   4       81.76       70.92      3.23 o 
  -1   4   4      143.68      156.66      3.62 o 
   0   4   4       23.16       25.76      2.41 o 
   1   4   4      116.85      106.77      3.13 o 
   2   4   4      145.76      155.82      3.86 o 
   3   4   4      741.80      734.60      9.95 o 
   4   4   4       11.87       13.28      1.50 o 
   5   4   4      252.39      242.74      5.05 o 
   6   4   4       39.79       40.32      3.03 o 
   7   4   4      103.86       99.42      4.37 o 
   8   4   4       62.55       53.36      3.58 o 
   9   4   4       66.45       60.16      5.74 o 
  10   4   4        4.53        2.13      1.60 o 
  11   4   4        2.12       -0.35      1.51 o 
  12   4   4        6.29        4.46      2.05 o 
  13   4   4        3.12       -0.29      2.65 o 
  14   4   4        3.89        2.77      5.70 o 
 -14   5   4       16.54       16.76      2.40 o 
 -13   5   4        4.67        7.75      1.82 o 
 -12   5   4        0.43        1.06      1.38 o 
 -11   5   4       19.91       23.16      3.08 o 
 -10   5   4        1.39        1.73      1.58 o 
  -9   5   4      146.30      135.18      5.38 o 
  -8   5   4       40.81       41.80      3.36 o 
  -7   5   4      183.95      176.76      5.98 o 
  -6   5   4       10.25        8.52      3.12 o 
  -5   5   4       16.51       14.36      2.33 o 
  -4   5   4       78.57       78.11      3.17 o 
  -3   5   4       15.31       14.80      2.20 o 
  -2   5   4      200.25      208.02      6.19 o 
  -1   5   4       19.59       22.48      5.05 o 
   0   5   4      733.15      738.61     15.43 o 
   1   5   4        3.26        1.58      1.11 o 
   2   5   4      107.68      105.88      3.52 o 
   3   5   4        0.01        1.14      1.07 o 
   4   5   4        4.70        7.35      1.46 o 
   5   5   4      150.16      146.17      5.44 o 
   6   5   4       43.61       46.84     13.28 o 
   7   5   4      253.56      254.24      7.60 o 
   8   5   4       24.19       30.31      3.21 o 
   9   5   4       42.40       47.19      3.89 o 
  10   5   4        2.71        5.19      3.06 o 
  11   5   4       70.77       74.33      4.86 o 
  12   5   4        5.54        5.91      2.28 o 
 -10   6   4       35.84       39.66      4.14 o 
  -9   6   4       13.39       18.44      5.66 o 
  -8   6   4        8.59       13.94      2.66 o 
  -7   6   4       37.26       50.22      7.74 o 
  -6   6   4       41.40       43.96     10.10 o 
  -5   6   4      366.94      368.01      9.55 o 
  -4   6   4      148.62      157.11     10.22 o 
  -3   6   4      478.13      466.67      8.60 o 
  -2   6   4       10.37       12.25      2.37 o 
  -1   6   4       38.67       35.12      5.62 o 
   0   6   4        3.18        2.77      3.42 o 
   1   6   4       55.29       49.51      3.65 o 
   2   6   4       66.39       67.71      4.18 o 
   3   6   4       33.79       38.95      5.20 o 
   4   6   4       55.83       61.99      6.28 o 
   5   6   4        0.03        0.57      1.57 o 
   6   6   4       18.66       21.07      4.11 o 
   7   6   4        0.63        1.26      1.80 o 
   8   6   4       82.97       80.76      5.66 o 
 -20   1   5        1.80        2.71      2.27 o 
 -19   1   5       20.20       20.70      3.17 o 
 -18   1   5        5.65        3.46      2.11 o 
 -17   1   5        4.35        7.34      2.72 o 
 -16   1   5       60.02       58.49      3.88 o 
 -15   1   5       14.97       16.05      2.49 o 
 -14   1   5       94.03       94.26      4.98 o 
 -13   1   5        6.34        5.74      1.77 o 
 -12   1   5        1.81        1.16      0.92 o 
 -11   1   5      606.89      679.50      8.89 o 
 -10   1   5        4.60        3.54      0.71 o 
  -9   1   5      342.18      361.38      5.92 o 
  -8   1   5      267.22      281.28      6.28 o 
  -7   1   5      360.21      412.80      4.77 o 
  -6   1   5      214.52      214.98      3.04 o 
  -5   1   5      490.27      538.84      5.57 o 
  -4   1   5      187.14      181.16      2.61 o 
  -3   1   5      741.84      753.38      7.05 o 
  -2   1   5      503.23      542.24      5.59 o 
  -1   1   5     1695.30     1682.11     16.67 o 
   0   1   5      102.55       95.52      2.25 o 
   1   1   5     1350.67     1545.43     16.78 o 
   2   1   5       27.96       34.89      1.86 o 
   3   1   5      133.35      156.72      2.71 o 
   4   1   5       41.58       42.56      1.50 o 
   5   1   5      721.40      727.56      5.99 o 
   6   1   5       12.94       13.31      0.80 o 
   7   1   5      540.57      545.75      9.65 o 
   8   1   5      414.92      390.41      4.13 o 
   9   1   5        0.04        0.96      0.60 o 
  10   1   5       11.58       13.55      1.57 o 
  11   1   5        0.98        0.88      0.86 o 
  12   1   5       33.57       31.09      1.83 o 
  13   1   5      260.03      262.79      7.09 o 
  14   1   5       79.70       77.11      4.16 o 
  15   1   5        7.08        4.83      1.88 o 
  16   1   5        7.93        9.24      2.25 o 
  17   1   5        1.11       -0.18      1.79 o 
 -19   2   5       20.50       26.53      3.52 o 
 -18   2   5        8.49       10.21      2.49 o 
 -17   2   5        3.03        5.43      2.14 o 
 -16   2   5        4.24        4.57      1.98 o 
 -15   2   5        0.42        0.16      1.62 o 
 -14   2   5       82.05       75.16      3.04 o 
 -13   2   5       12.81       15.56      2.58 o 
 -12   2   5      677.80      671.58      9.39 o 
 -11   2   5       20.36       16.52      1.57 o 
 -10   2   5      279.32      289.16      5.22 o 
  -9   2   5       26.03       28.03      1.69 o 
  -8   2   5      807.45      836.49      8.43 o 
  -7   2   5       56.38       50.99      2.06 o 
  -6   2   5     2978.44     3031.06     24.79 o 
  -5   2   5     1233.74     1187.65     10.87 o 
  -4   2   5      529.09      493.60      5.35 o 
  -3   2   5     1261.37     1389.99     10.95 o 
  -2   2   5        1.60        5.40      0.85 o 
  -1   2   5     1381.64     1431.62     14.84 o 
   0   2   5      157.20      138.56      4.44 o 
   1   2   5     1416.94     1441.68     15.14 o 
   2   2   5     1398.60     1464.98     15.45 o 
   3   2   5        0.10        2.69      0.80 o 
   4   2   5       37.65       36.82      1.74 o 
   5   2   5      117.67      123.00      3.19 o 
   6   2   5       18.40       19.54      1.43 o 
   7   2   5       77.90       80.97      2.24 o 
   8   2   5      174.49      149.47      4.59 o 
   9   2   5      123.69      118.85      3.40 o 
  10   2   5      218.91      214.10      7.01 o 
  11   2   5       73.04       63.64      3.75 o 
  12   2   5      284.13      280.17      5.98 o 
  13   2   5       83.47       86.03      3.48 o 
  14   2   5       29.81       32.18      3.24 o 
  15   2   5       84.78       88.46      7.74 o 
  16   2   5      104.82      121.12      5.70 o 
 -18   3   5        0.33       -0.56      2.72 o 
 -17   3   5      154.29      149.89      6.09 o 
 -16   3   5        0.09       -0.13      1.71 o 
 -15   3   5      325.01      313.18     12.25 o 
 -14   3   5       43.27       28.50      2.29 o 
 -13   3   5      257.65      235.80      5.40 o 
 -12   3   5        0.01       -0.25      1.08 o 
 -11   3   5      179.00      184.43      7.10 o 
 -10   3   5       34.29       36.45      2.78 o 
  -9   3   5      498.68      494.72      7.56 o 
  -8   3   5      194.05      200.17      4.31 o 
  -7   3   5      266.76      263.44      4.05 o 
  -6   3   5      286.96      294.80      4.33 o 
  -5   3   5      380.92      371.14      5.35 o 
  -4   3   5      370.43      373.43      4.26 o 
  -3   3   5      630.36      652.61      8.13 o 
  -2   3   5      317.95      314.87      7.08 o 
  -1   3   5     1314.11     1264.49     13.96 o 
   0   3   5       60.15       51.50      2.88 o 
   1   3   5      716.25      696.54      9.00 o 
   2   3   5      391.31      395.44      7.28 o 
   3   3   5      172.81      175.17      3.86 o 
   4   3   5      262.34      264.40      4.94 o 
   5   3   5      129.97      134.24      4.69 o 
   6   3   5      166.07      181.81      5.42 o 
   7   3   5       26.75       26.39      2.54 o 
   8   3   5        0.59       -0.82      1.18 o 
   9   3   5       69.54       68.62      4.57 o 
  10   3   5        0.58        0.57      1.28 o 
  11   3   5       67.82       78.14      3.66 o 
  12   3   5       49.81       53.00      3.81 o 
  13   3   5       82.74       84.90      3.72 o 
  14   3   5       52.40       51.26      3.25 o 
  15   3   5       58.75       59.08      5.38 o 
 -16   4   5       14.26       15.29      2.45 o 
 -15   4   5        4.64        3.42      2.11 o 
 -14   4   5       16.24       20.66      2.30 o 
 -13   4   5       38.68       37.72      4.17 o 
 -12   4   5      121.45      120.84      4.04 o 
 -11   4   5       13.93       17.53      1.97 o 
 -10   4   5      522.34      474.59      8.02 o 
  -9   4   5       62.19       75.42      4.35 o 
  -8   4   5      370.28      358.21      6.58 o 
  -7   4   5      266.40      288.03      5.70 o 
  -6   4   5      105.10       96.51      3.09 o 
  -5   4   5       59.71       56.39      2.49 o 
  -4   4   5      895.53      896.27     11.56 o 
  -3   4   5       15.19       17.14      3.66 o 
  -2   4   5      556.94      543.15     10.01 o 
  -1   4   5      325.91      342.60      5.88 o 
   0   4   5      146.84      138.51      4.43 o 
   1   4   5      158.16      163.76      3.98 o 
   2   4   5       20.94       21.23      2.07 o 
   3   4   5        9.97       10.37      1.43 o 
   4   4   5      478.49      485.16      7.79 o 
   5   4   5      102.55       98.22      3.30 o 
   6   4   5      228.40      236.35      7.64 o 
   7   4   5      267.44      259.23     10.94 o 
   8   4   5        0.10       -1.12      1.23 o 
   9   4   5        8.27        7.22      2.03 o 
  10   4   5      101.01      102.05      4.92 o 
  11   4   5       14.52       19.29      2.90 o 
  12   4   5       67.01       67.40      4.54 o 
  13   4   5       40.68       47.40      6.39 o 
 -14   5   5        1.64        1.41      1.52 o 
 -13   5   5        4.41        5.33      1.74 o 
 -12   5   5        4.37        2.66      1.49 o 
 -11   5   5       50.50       50.23      3.05 o 
 -10   5   5        9.87       12.41      9.11 o 
  -9   5   5      202.39      197.74      7.45 o 
  -8   5   5       41.50       41.25      3.94 o 
  -7   5   5      308.64      284.93      7.86 o 
  -6   5   5        1.15        0.71      2.96 o 
  -5   5   5      510.33      509.99     13.32 o 
  -4   5   5       38.07       40.41      2.59 o 
  -3   5   5      604.12      608.37     11.65 o 
  -2   5   5       81.21       78.53      4.03 o 
  -1   5   5        0.39        1.81      1.60 o 
   0   5   5        9.54        3.92      3.02 o 
   1   5   5       76.74       72.46      2.99 o 
   2   5   5        3.39        0.44      1.07 o 
   3   5   5        1.36        1.84      1.18 o 
   4   5   5       50.88       59.81      2.92 o 
   5   5   5       42.11       39.81      3.33 o 
   6   5   5      119.72      132.94      5.47 o 
   7   5   5       96.57      100.76      4.91 o 
   8   5   5        0.18       -0.44      1.67 o 
   9   5   5      173.20      178.45      6.79 o 
  10   5   5       17.67       19.72      3.04 o 
  11   5   5      154.25      170.58      8.39 o 
 -10   6   5       18.29       22.25      3.19 o 
  -9   6   5        4.42        7.08      2.23 o 
  -8   6   5       17.73       16.65      2.88 o 
  -7   6   5        0.27       -0.72      1.60 o 
  -6   6   5       18.61       21.72      2.97 o 
  -5   6   5        4.29        2.76      2.03 o 
  -4   6   5        0.05        0.71      1.75 o 
  -3   6   5        1.76        0.52      1.46 o 
  -2   6   5       20.01       22.25      3.04 o 
  -1   6   5       30.40       29.80      4.94 o 
   0   6   5       22.36       25.43      3.03 o 
   1   6   5        0.98       -0.38      1.58 o 
   2   6   5       70.01       75.85     13.68 o 
   3   6   5        0.07       -0.19      2.57 o 
   4   6   5       52.88       50.32      5.81 o 
   5   6   5        2.58        3.30      1.93 o 
   6   6   5        0.97        0.86      1.78 o 
   7   6   5        1.46       -1.76      1.80 o 
 -20   0   6        0.95        2.49      3.16 o 
 -19   0   6       63.46       57.62      6.12 o 
 -18   0   6       57.82       47.43      5.51 o 
 -17   0   6      204.89      213.25      9.73 o 
 -16   0   6      295.37      303.38     11.35 o 
 -15   0   6      816.89      855.57     20.52 o 
 -14   0   6      108.83       99.48      6.18 o 
 -13   0   6      393.03      402.33     12.06 o 
 -12   0   6      123.83      122.58      6.31 o 
 -11   0   6      779.23      811.38     11.98 o 
 -10   0   6      162.07      145.19      3.92 o 
  -9   0   6      132.55      121.31      7.90 o 
  -8   0   6       76.41       90.91      3.12 o 
  -7   0   6      303.04      356.53      6.20 o 
  -6   0   6       32.94       40.17      1.90 o 
  -5   0   6     4020.26     4100.19     82.55 o 
  -4   0   6      533.87      562.25     14.30 o 
  -3   0   6      729.62      762.27     18.26 o 
  -2   0   6        2.43        5.34      0.81 o 
  -1   0   6      434.62      567.19      9.12 o 
   0   0   6        0.69        0.35      0.67 o 
   1   0   6      138.76      116.93      3.30 o 
   2   0   6       30.37       31.31      1.84 o 
   3   0   6     4430.49     4488.40     51.25 o 
   4   0   6     2143.93     2200.49     26.93 o 
   5   0   6     1473.40     1378.95     28.68 o 
   6   0   6      384.76      410.29      5.82 o 
   7   0   6      818.83      813.57      9.74 o 
   8   0   6      755.63      754.75     11.79 o 
   9   0   6     1437.84     1410.28     15.45 o 
  10   0   6       64.53       66.11      2.54 o 
  11   0   6      351.11      330.98     11.00 o 
  12   0   6        9.18       11.16      2.81 o 
  13   0   6       11.86       10.87      2.92 o 
  14   0   6       67.58       58.52      5.30 o 
  15   0   6        0.66        2.68      2.33 o 
  16   0   6        8.04        5.46      3.02 o 
 -20   1   6       80.78       76.55      7.19 o 
 -19   1   6        0.92        4.20      2.29 o 
 -18   1   6      127.41      122.49      9.94 o 
 -17   1   6        0.00        2.71      1.96 o 
 -16   1   6       89.83       91.95      4.61 o 
 -15   1   6        3.60       -0.28      1.59 o 
 -14   1   6      229.88      213.08      6.25 o 
 -13   1   6       21.66       19.80      1.73 o 
 -12   1   6     1668.91     1649.09     19.12 o 
 -11   1   6       56.77       55.83      2.80 o 
 -10   1   6     1054.05      999.87      9.86 o 
  -9   1   6       53.90       47.55      1.63 o 
  -8   1   6      173.70      162.17      3.13 o 
  -7   1   6      496.46      528.31      7.25 o 
  -6   1   6      463.58      441.66      5.04 o 
  -5   1   6        9.86       10.57      0.81 o 
  -4   1   6        3.49        2.56      0.55 o 
  -3   1   6      958.70      993.05      9.03 o 
  -2   1   6        2.64        0.70      0.43 o 
  -1   1   6        0.39       -0.04      0.52 o 
   0   1   6      194.65      199.93      3.60 o 
   1   1   6      295.16      361.52      6.43 o 
   2   1   6     1962.38     1904.80     19.23 o 
   3   1   6       94.27       82.53      2.07 o 
   4   1   6      705.96      669.02      7.34 o 
   5   1   6      491.30      535.43      6.34 o 
   6   1   6      569.95      568.76      5.92 o 
   7   1   6        0.02        0.06      0.73 o 
   8   1   6     1019.40      943.19      8.83 o 
   9   1   6      181.13      176.61      3.10 o 
  10   1   6      364.80      370.12      7.03 o 
  11   1   6      492.25      495.28      6.84 o 
  12   1   6      233.40      250.10      5.52 o 
  13   1   6       12.07       12.82      2.52 o 
  14   1   6       16.98       22.38      2.77 o 
  15   1   6        7.66        7.24      3.29 o 
  16   1   6        8.91        6.79      3.29 o 
 -19   2   6       19.72       18.96      3.25 o 
 -18   2   6        0.65        2.02      2.07 o 
 -17   2   6      144.12      147.46      5.87 o 
 -16   2   6        3.98        4.97      2.36 o 
 -15   2   6      167.43      148.59      5.50 o 
 -14   2   6       79.24       72.31      3.03 o 
 -13   2   6      313.34      278.47      5.62 o 
 -12   2   6       57.22       54.65      3.79 o 
 -11   2   6      233.62      229.25      4.78 o 
 -10   2   6       92.01       85.48      2.85 o 
  -9   2   6      308.98      290.81      4.34 o 
  -8   2   6       28.36       35.10      1.81 o 
  -7   2   6       11.48       14.81      1.05 o 
  -6   2   6       74.30       88.53      3.63 o 
  -5   2   6        0.10        1.72      0.59 o 
  -4   2   6       14.07       11.71      0.78 o 
  -3   2   6      121.04      121.07      2.14 o 
  -2   2   6      159.53      181.25      2.70 o 
  -1   2   6      247.93      236.61      4.17 o 
   0   2   6       48.23       64.38      2.12 o 
   1   2   6      425.13      476.29      6.68 o 
   2   2   6      647.23      736.93      9.23 o 
   3   2   6      451.91      475.26      6.86 o 
   4   2   6      141.58      137.05      5.46 o 
   5   2   6      247.88      247.86      4.69 o 
   6   2   6      196.07      193.67      8.83 o 
   7   2   6      160.42      159.85      3.80 o 
   8   2   6        7.91        5.92      1.63 o 
   9   2   6      307.58      313.48      5.17 o 
  10   2   6        5.27        4.65      1.14 o 
  11   2   6        2.07        1.84      1.83 o 
  12   2   6       14.40       13.82      2.02 o 
  13   2   6        9.70        5.20      1.58 o 
  14   2   6       35.19       39.71      3.57 o 
  15   2   6       87.48       85.28      4.83 o 
  16   2   6       59.91       73.09      4.85 o 
 -18   3   6        0.06        1.50      2.08 o 
 -17   3   6        0.59        0.58      2.01 o 
 -16   3   6       18.54       15.83      2.75 o 
 -15   3   6       61.99       54.69      3.60 o 
 -14   3   6       83.18       81.58      3.37 o 
 -13   3   6       58.34       61.47      2.92 o 
 -12   3   6       60.54       50.03      2.64 o 
 -11   3   6        0.47        0.79      1.06 o 
 -10   3   6       39.53       32.47      2.10 o 
  -9   3   6       83.70       81.64      2.88 o 
  -8   3   6      108.06       96.99      3.03 o 
  -7   3   6       35.94       35.14      1.80 o 
  -6   3   6       19.33       11.41      1.42 o 
  -5   3   6      571.10      561.69      6.64 o 
  -4   3   6        0.86        0.55      0.59 o 
  -3   3   6      133.43      151.24      6.16 o 
  -2   3   6      188.77      191.53      3.88 o 
  -1   3   6      271.19      280.85      6.53 o 
   0   3   6      115.92      110.78      3.02 o 
   1   3   6      292.79      303.21      5.33 o 
   2   3   6        0.75        2.07      0.88 o 
   3   3   6       82.34       89.26      3.96 o 
   4   3   6      195.50      205.12      5.09 o 
   5   3   6       87.86       92.18      2.99 o 
   6   3   6      134.62      143.71      3.78 o 
   7   3   6       28.44       38.55      4.68 o 
   8   3   6       89.40       64.16      3.57 o 
   9   3   6       37.35       39.36      3.12 o 
  10   3   6        8.32        7.17      1.95 o 
  11   3   6       12.81       13.09      4.23 o 
  12   3   6       15.00       11.56      2.33 o 
  13   3   6        3.43        3.00      1.62 o 
  14   3   6       16.24       16.49      2.36 o 
 -16   4   6        1.02        1.79      1.51 o 
 -15   4   6       49.29       52.23      3.21 o 
 -14   4   6       10.32       12.12      1.93 o 
 -13   4   6        3.04        2.52      1.39 o 
 -12   4   6        1.17        1.48      1.34 o 
 -11   4   6       37.10       29.33      2.29 o 
 -10   4   6       29.06       31.16      2.31 o 
  -9   4   6       32.04       26.38      2.10 o 
  -8   4   6      269.64      260.91      5.53 o 
  -7   4   6       83.06       80.57      3.05 o 
  -6   4   6       56.66       49.38      2.44 o 
  -5   4   6        6.11        5.68      1.78 o 
  -4   4   6       59.52       63.11      2.75 o 
  -3   4   6       39.68       49.31      2.93 o 
  -2   4   6        0.00        0.18      1.99 o 
  -1   4   6      840.65      807.34     10.59 o 
   0   4   6       10.20       13.03      1.55 o 
   1   4   6      739.47      740.01     16.65 o 
   2   4   6       59.47       63.83      3.48 o 
   3   4   6        0.82        1.48      1.03 o 
   4   4   6        3.45        4.97      1.22 o 
   5   4   6        1.08        1.29      1.04 o 
   6   4   6        2.09        0.96      2.53 o 
   7   4   6        4.34        1.52      1.59 o 
   8   4   6       44.53       46.48      3.64 o 
   9   4   6       25.10       24.05      4.11 o 
  10   4   6       17.04       19.40      2.80 o 
  11   4   6       23.21       17.02      2.90 o 
  12   4   6        6.82       10.25      2.62 o 
  13   4   6       39.68       52.26      4.65 o 
 -14   5   6       50.39       58.47      3.52 o 
 -13   5   6       24.30       16.63      2.31 o 
 -12   5   6       13.33       11.60      2.01 o 
 -11   5   6       47.08       46.44      2.98 o 
 -10   5   6       26.80       23.23      2.98 o 
  -9   5   6        2.20        3.85      1.78 o 
  -8   5   6       23.89       24.44      2.92 o 
  -7   5   6       32.30       35.70      3.42 o 
  -6   5   6        1.30        0.39      1.63 o 
  -5   5   6       20.44       19.74      2.25 o 
  -4   5   6      197.04      193.11      6.76 o 
  -3   5   6        0.44        0.68      1.42 o 
  -2   5   6       88.29       92.50      4.36 o 
  -1   5   6       67.11       72.48      3.88 o 
   0   5   6       55.71       56.62      3.67 o 
   1   5   6       28.42       31.04      2.92 o 
   2   5   6      134.22      122.96      4.97 o 
   3   5   6        7.40        7.13      1.79 o 
   4   5   6      316.83      318.60     13.58 o 
   5   5   6        0.33       -1.30      2.48 o 
   6   5   6      106.25      111.21      6.59 o 
   7   5   6       28.21       36.19      6.26 o 
   8   5   6        3.15        3.56      2.04 o 
   9   5   6       29.16       35.82      4.14 o 
  10   5   6       30.22       39.03      5.14 o 
  -9   6   6       64.15       60.85      6.77 o 
  -8   6   6       15.12       12.70      5.97 o 
  -7   6   6      222.48      216.48      7.99 o 
  -6   6   6        1.36        0.75      1.82 o 
  -5   6   6       83.04       81.90      7.68 o 
  -4   6   6        6.22        5.80      2.11 o 
  -3   6   6        0.09        0.83      1.36 o 
  -2   6   6       22.69       26.38      3.15 o 
  -1   6   6       10.91       11.45      2.53 o 
   0   6   6        0.11       -1.27      1.55 o 
   1   6   6       81.44       87.04      4.78 o 
   2   6   6        1.61        1.16      3.02 o 
   3   6   6       45.75       61.70      6.50 o 
   4   6   6        0.00        2.04      2.84 o 
   5   6   6      100.59      106.08      5.30 o 
   6   6   6       39.54       45.71      4.08 o 
 -20   1   7       42.74       47.54      5.81 o 
 -19   1   7        5.28        7.88      2.68 o 
 -18   1   7        7.45        2.26      2.12 o 
 -17   1   7       30.33       34.30      4.37 o 
 -16   1   7        1.44       -0.65      1.67 o 
 -15   1   7       42.95       41.40      3.32 o 
 -14   1   7       39.15       31.75      2.91 o 
 -13   1   7       84.13       75.74      2.89 o 
 -12   1   7      165.42      151.03      5.51 o 
 -11   1   7        0.31        0.10      0.94 o 
 -10   1   7      110.37      106.38      3.16 o 
  -9   1   7      594.48      622.12      9.30 o 
  -8   1   7      276.57      293.56      4.16 o 
  -7   1   7     1583.22     1697.56     14.96 o 
  -6   1   7       22.92       28.29      1.25 o 
  -5   1   7      481.14      521.52      5.74 o 
  -4   1   7       23.61       22.25      1.05 o 
  -3   1   7      273.76      261.73      4.65 o 
  -2   1   7       27.74       27.88      1.16 o 
  -1   1   7        6.93        1.35      0.75 o 
   0   1   7      898.60     1002.27     11.43 o 
   1   1   7        0.03        1.47      0.71 o 
   2   1   7        1.29        1.39      0.77 o 
   3   1   7       94.69       90.38      2.64 o 
   4   1   7      290.64      294.85      6.41 o 
   5   1   7       47.67       48.84      1.87 o 
   6   1   7        2.57        3.11      0.89 o 
   7   1   7      142.85      133.08      3.05 o 
   8   1   7       19.10       22.88      1.36 o 
   9   1   7      167.41      161.19      3.11 o 
  10   1   7       23.35       27.56      1.98 o 
  11   1   7      115.49      113.70      3.20 o 
  12   1   7       45.51       47.20      3.40 o 
  13   1   7        8.96       12.38      2.35 o 
  14   1   7        3.20        1.96      2.76 o 
  15   1   7        6.34        6.52      3.53 o 
 -19   2   7        0.92       -0.02      2.12 o 
 -18   2   7        4.18        2.87      4.80 o 
 -17   2   7        9.69       12.86      2.56 o 
 -16   2   7       39.65       35.58      3.32 o 
 -15   2   7       37.78       34.73      3.16 o 
 -14   2   7       50.40       49.73      2.66 o 
 -13   2   7       25.08       28.62      2.12 o 
 -12   2   7      240.21      252.92      5.28 o 
 -11   2   7        3.78        4.64      1.32 o 
 -10   2   7      275.92      276.04      5.21 o 
  -9   2   7        0.00       -0.44      0.64 o 
  -8   2   7      353.86      355.43      4.97 o 
  -7   2   7        0.31        0.23      0.93 o 
  -6   2   7     1081.70     1058.07     10.26 o 
  -5   2   7        0.00        1.12      0.58 o 
  -4   2   7      487.75      486.91      5.42 o 
  -3   2   7       79.79       89.29      1.78 o 
  -2   2   7     1420.87     1343.98     14.64 o 
  -1   2   7        4.92        5.18      1.22 o 
   0   2   7       84.17       83.38      2.55 o 
   1   2   7       66.65       82.82      2.62 o 
   2   2   7      186.61      163.23      3.68 o 
   3   2   7       23.02       22.02      1.68 o 
   4   2   7      189.98      157.90      3.78 o 
   5   2   7      190.37      199.34      6.06 o 
   6   2   7       54.13       55.78      3.33 o 
   7   2   7        8.09       10.30      1.42 o 
   8   2   7      423.18      375.39      8.52 o 
   9   2   7        0.02        2.90      1.50 o 
  10   2   7       70.97       73.16      3.29 o 
  11   2   7       50.49       56.20      3.90 o 
  12   2   7       88.24       95.00      3.74 o 
  13   2   7        2.99        4.08      1.90 o 
  14   2   7       33.75       33.12      3.90 o 
  15   2   7       19.37       23.31      4.64 o 
 -18   3   7       28.13       29.91      3.52 o 
 -17   3   7       78.15       79.63     10.75 o 
 -16   3   7       50.94       45.33      3.72 o 
 -15   3   7       34.33       37.98      2.68 o 
 -14   3   7       14.64       11.80      1.82 o 
 -13   3   7      102.09      100.52      3.60 o 
 -12   3   7        0.38       -0.63      1.08 o 
 -11   3   7       78.71       77.86      3.04 o 
 -10   3   7        0.07        1.04      0.92 o 
  -9   3   7      130.96      127.78      3.56 o 
  -8   3   7       10.74       12.27      1.75 o 
  -7   3   7      155.08      167.66      3.28 o 
  -6   3   7        0.49        0.40      0.74 o 
  -5   3   7     1571.14     1546.73     14.43 o 
  -4   3   7       97.74       89.81      2.86 o 
  -3   3   7     1987.58     1937.68     17.60 o 
  -2   3   7       84.12       83.87      2.75 o 
  -1   3   7      982.42      929.40     11.43 o 
   0   3   7       40.29       42.86      2.88 o 
   1   3   7      445.46      458.48     11.89 o 
   2   3   7      317.21      349.37      6.13 o 
   3   3   7      177.40      167.16      4.09 o 
   4   3   7       69.73       67.91      2.69 o 
   5   3   7      151.58      141.57      3.86 o 
   6   3   7        0.96        2.29      1.07 o 
   7   3   7        0.54        0.97      1.21 o 
   8   3   7        1.60        2.98      1.56 o 
   9   3   7       22.87       26.88      2.82 o 
  10   3   7        4.85        3.78      1.71 o 
  11   3   7       77.13       86.60      6.76 o 
  12   3   7        0.58        0.57      1.79 o 
  13   3   7      164.01      181.19      6.94 o 
  14   3   7        5.55        5.14      3.58 o 
 -16   4   7       35.64       36.57      4.05 o 
 -15   4   7        0.42       -0.14      1.44 o 
 -14   4   7      146.30      140.98      4.64 o 
 -13   4   7        0.60        1.77      1.37 o 
 -12   4   7       29.17       29.34      2.44 o 
 -11   4   7        9.34        8.72      1.58 o 
 -10   4   7       76.38       82.42      3.26 o 
  -9   4   7      116.28      113.94      3.72 o 
  -8   4   7      476.79      468.90      7.82 o 
  -7   4   7      105.74       94.24      4.24 o 
  -6   4   7      294.71      282.32      5.74 o 
  -5   4   7        1.81       -0.19      1.02 o 
  -4   4   7      220.37      229.67      5.16 o 
  -3   4   7       97.97      109.00      6.50 o 
  -2   4   7      267.85      266.60      6.87 o 
  -1   4   7       16.85       17.29      1.73 o 
   0   4   7     1584.25     1577.29     18.03 o 
   1   4   7       73.34       75.30      3.08 o 
   2   4   7      450.02      464.13      7.79 o 
   3   4   7        5.92        5.96      1.32 o 
   4   4   7        0.12       -0.19      0.99 o 
   5   4   7        3.33        1.92      1.15 o 
   6   4   7       32.84       43.01      3.66 o 
   7   4   7        6.79        5.27      1.95 o 
   8   4   7       42.17       51.48      3.89 o 
   9   4   7        1.34        0.83      1.65 o 
  10   4   7       84.10       87.92      5.34 o 
  11   4   7        2.14        0.95      2.32 o 
  12   4   7       35.80       33.05      3.86 o 
 -13   5   7      103.28      108.78      4.35 o 
 -12   5   7        0.37       -0.18      1.59 o 
 -11   5   7       76.70       68.72      4.48 o 
 -10   5   7       10.44        9.99      5.48 o 
  -9   5   7       41.65       45.63      3.76 o 
  -8   5   7       43.07       35.67      3.40 o 
  -7   5   7      272.17      259.31      7.69 o 
  -6   5   7        0.00        3.33      2.23 o 
  -5   5   7      163.13      168.69      4.82 o 
  -4   5   7       65.97       58.48      3.09 o 
  -3   5   7        3.85        3.94      1.39 o 
  -2   5   7        2.80        1.79      1.78 o 
  -1   5   7        0.05       -0.21      1.43 o 
   0   5   7       37.93       42.54      3.36 o 
   1   5   7      118.29      136.85      5.35 o 
   2   5   7       77.68       75.38      3.29 o 
   3   5   7      179.10      181.14      5.02 o 
   4   5   7        1.10        1.81      1.74 o 
   5   5   7      106.67      113.36      5.27 o 
   6   5   7       34.27       32.94      4.40 o 
   7   5   7      197.17      212.04      7.34 o 
   8   5   7        3.31        4.39      2.24 o 
   9   5   7       99.23      107.21      5.58 o 
  -9   6   7        5.06        1.35      3.46 o 
  -8   6   7        0.03        1.22      1.89 o 
  -7   6   7        6.83        5.08      2.18 o 
  -6   6   7       10.38       11.05      2.59 o 
  -5   6   7        4.50       10.00      2.38 o 
  -4   6   7       16.51       20.13      3.10 o 
  -3   6   7        7.55        9.34      2.26 o 
  -2   6   7       37.78       40.33      3.74 o 
  -1   6   7        0.00        0.13      2.15 o 
   0   6   7       18.22       19.94      3.35 o 
   1   6   7        2.61        2.20      2.24 o 
   2   6   7        6.01        9.33      2.58 o 
   3   6   7        1.62        3.69      3.18 o 
   4   6   7        1.71        5.30      3.61 o 
 -19   0   8       28.52       19.67      4.51 o 
 -18   0   8       28.66       35.93      5.12 o 
 -17   0   8      110.43      115.18      7.48 o 
 -16   0   8       34.41       40.14      4.93 o 
 -15   0   8      160.05      162.51      8.01 o 
 -14   0   8       38.72       27.47      3.98 o 
 -13   0   8       75.80       81.90      5.67 o 
 -12   0   8      242.94      243.55      5.87 o 
 -11   0   8      620.02      630.36     10.46 o 
 -10   0   8      316.42      325.38      6.69 o 
  -9   0   8     3359.78     3515.35     53.16 o 
  -8   0   8      416.95      477.14      8.22 o 
  -7   0   8     3476.19     3498.49     56.93 o 
  -6   0   8       10.87        9.85      1.33 o 
  -5   0   8      424.98      501.77      8.04 o 
  -4   0   8       25.22       22.81      2.76 o 
  -3   0   8       90.92      112.61      3.04 o 
  -2   0   8      101.22       90.07      2.65 o 
  -1   0   8      626.41      595.04     16.15 o 
   0   0   8      855.54      954.57     12.52 o 
   1   0   8       56.77       59.15      2.96 o 
   2   0   8       12.43       13.25      1.66 o 
   3   0   8        0.82        0.53      1.01 o 
   4   0   8        0.01       -0.04      1.01 o 
   5   0   8     3054.27     2950.69     36.13 o 
   6   0   8      234.01      232.77      8.22 o 
   7   0   8     3459.27     3379.93     53.20 o 
   8   0   8       58.21       51.59      3.53 o 
   9   0   8       17.11       11.00      1.91 o 
  10   0   8        0.35       -0.45      1.27 o 
  11   0   8       71.75       66.79      5.59 o 
  12   0   8        1.90        3.39      2.55 o 
  13   0   8      146.12      156.78      8.56 o 
  14   0   8       44.98       46.59      5.41 o 
  15   0   8       20.10       24.55      4.56 o 
 -19   1   8       17.96       23.83      3.39 o 
 -18   1   8        1.48        1.77      2.03 o 
 -17   1   8       20.75       20.70      3.05 o 
 -16   1   8      150.52      145.97      5.70 o 
 -15   1   8       11.72       13.47      8.43 o 
 -14   1   8      437.21      406.06     13.43 o 
 -13   1   8        7.47        6.84      1.45 o 
 -12   1   8      762.04      765.59     10.25 o 
 -11   1   8        0.01        0.14      1.20 o 
 -10   1   8      810.06      773.84      8.45 o 
  -9   1   8      217.72      222.58      4.03 o 
  -8   1   8      355.43      355.63      4.82 o 
  -7   1   8        0.42        0.57      0.66 o 
  -6   1   8      415.20      367.42      4.73 o 
  -5   1   8        0.41        2.07      0.72 o 
  -4   1   8        2.02        0.03      0.53 o 
  -3   1   8      654.97      743.97      9.03 o 
  -2   1   8        9.29        5.11      0.80 o 
  -1   1   8      189.45      195.39      3.30 o 
   0   1   8       42.23       39.86      1.89 o 
   1   1   8       46.05       51.98      3.43 o 
   2   1   8      411.89      394.16      6.23 o 
   3   1   8       51.10       46.72      2.11 o 
   4   1   8      664.39      637.18      7.63 o 
   5   1   8       77.87       65.93      2.38 o 
   6   1   8      439.96      434.54      6.61 o 
   7   1   8      220.22      226.50      4.20 o 
   8   1   8      974.86      962.06     10.64 o 
   9   1   8       47.56       53.65      4.01 o 
  10   1   8      413.28      442.66      7.77 o 
  11   1   8       48.30       47.20      2.81 o 
  12   1   8       86.06       82.75      5.20 o 
  13   1   8        0.52       -0.48      1.48 o 
  14   1   8       13.97       16.81      4.08 o 
 -19   2   8       10.23       12.39      2.84 o 
 -18   2   8       47.49       37.58      4.12 o 
 -17   2   8        8.82        9.94      2.39 o 
 -16   2   8       22.01       23.16      3.27 o 
 -15   2   8      123.99      118.91      5.01 o 
 -14   2   8        8.97        8.19      1.58 o 
 -13   2   8      280.60      267.11      7.68 o 
 -12   2   8       34.41       32.40      2.52 o 
 -11   2   8       28.37       23.65      1.89 o 
 -10   2   8       67.58       66.05      3.39 o 
  -9   2   8      134.10      115.53      2.69 o 
  -8   2   8       40.32       44.03      1.78 o 
  -7   2   8      258.35      248.37      3.93 o 
  -6   2   8      545.18      558.71      6.51 o 
  -5   2   8      403.07      387.36      4.98 o 
  -4   2   8      551.04      558.15      8.01 o 
  -3   2   8       19.49       18.90      1.62 o 
  -2   2   8       65.55       54.14      1.87 o 
  -1   2   8       65.82       76.12      2.57 o 
   0   2   8       74.98       91.72      2.81 o 
   1   2   8      117.39      124.14      3.35 o 
   2   2   8       16.16       23.49      1.74 o 
   3   2   8       46.32       47.61      2.26 o 
   4   2   8       52.10       50.05      2.31 o 
   5   2   8      233.38      236.71      5.46 o 
   6   2   8       35.67       38.54      2.49 o 
   7   2   8       11.70       13.94      1.65 o 
   8   2   8        2.38        0.73      1.49 o 
   9   2   8       71.58       89.01      7.65 o 
  10   2   8       16.13       10.01      2.21 o 
  11   2   8      162.14      159.35      5.98 o 
  12   2   8        1.67        2.58      1.97 o 
  13   2   8      226.52      219.51     10.87 o 
  14   2   8        6.59        0.32      3.16 o 
 -17   3   8        1.57        0.76      2.01 o 
 -16   3   8        8.79        4.99      2.02 o 
 -15   3   8        2.15        0.00      1.29 o 
 -14   3   8        0.02        0.14      1.21 o 
 -13   3   8        7.67        7.87      2.96 o 
 -12   3   8        0.56       -0.03      1.08 o 
 -11   3   8      136.61      132.43      3.90 o 
 -10   3   8      142.64      130.75      3.79 o 
  -9   3   8      217.32      199.36      4.55 o 
  -8   3   8       79.99       72.21      2.57 o 
  -7   3   8       16.54       15.97      1.63 o 
  -6   3   8      112.82      122.84      3.48 o 
  -5   3   8       16.78       13.36      1.52 o 
  -4   3   8      136.43      141.38      3.15 o 
  -3   3   8        0.59        2.29      0.91 o 
  -2   3   8      125.61      131.01      3.56 o 
  -1   3   8       34.36       34.68      2.08 o 
   0   3   8       40.93       44.09      2.30 o 
   1   3   8      113.59      117.19      4.65 o 
   2   3   8       49.46       46.06      2.40 o 
   3   3   8        0.04        0.90      0.97 o 
   4   3   8      117.10       90.83      3.25 o 
   5   3   8        1.40       -0.67      0.90 o 
   6   3   8       14.91       19.49      1.87 o 
   7   3   8       15.58        8.96      2.00 o 
   8   3   8       19.62       18.22      2.60 o 
   9   3   8        0.67        0.65      1.57 o 
  10   3   8       35.97       40.65      3.68 o 
  11   3   8       14.07        7.84      2.28 o 
  12   3   8        1.88        0.92      1.96 o 
  13   3   8       20.42       26.39      3.51 o 
 -15   4   8        2.85        4.66      2.11 o 
 -14   4   8        2.42        1.00      1.36 o 
 -13   4   8        0.01        0.75      1.23 o 
 -12   4   8       29.91       24.08      2.31 o 
 -11   4   8        0.29       -1.04      1.42 o 
 -10   4   8       55.70       47.11      5.73 o 
  -9   4   8        6.10        7.99      1.95 o 
  -8   4   8        5.25        4.70      1.70 o 
  -7   4   8        3.31        1.89      1.46 o 
  -6   4   8       10.17       10.07      1.59 o 
  -5   4   8       63.86       62.88      2.87 o 
  -4   4   8        6.56        4.24      2.02 o 
  -3   4   8      285.70      284.20      6.01 o 
  -2   4   8       42.63       39.39      4.22 o 
  -1   4   8       39.72       37.70      2.34 o 
   0   4   8        0.15       -0.38      1.05 o 
   1   4   8        1.36        1.05      1.16 o 
   2   4   8       21.07       18.70      1.95 o 
   3   4   8        0.00       -0.55      1.04 o 
   4   4   8       10.58        7.65      1.53 o 
   5   4   8        0.77        0.07      1.70 o 
   6   4   8        7.40        5.79      2.12 o 
   7   4   8       16.29       14.10      2.50 o 
   8   4   8        0.08        1.22      1.77 o 
   9   4   8        3.59        3.15      1.90 o 
  10   4   8        6.62        2.67      2.90 o 
  11   4   8       72.09       78.42      5.17 o 
 -13   5   8        2.48        4.10      2.37 o 
 -12   5   8       24.08       17.32      3.84 o 
 -11   5   8       24.52       25.56      3.25 o 
 -10   5   8       23.52       21.69      3.70 o 
  -9   5   8        8.39        8.86      2.22 o 
  -8   5   8       46.40       49.74      4.36 o 
  -7   5   8       73.88       78.41      4.39 o 
  -6   5   8       14.61       13.50      3.50 o 
  -5   5   8        0.12        0.95      1.28 o 
  -4   5   8       36.71       40.31      2.80 o 
  -3   5   8        8.86        6.76      1.72 o 
  -2   5   8       68.12       65.93      4.18 o 
  -1   5   8        7.63        7.51      5.38 o 
   0   5   8      198.17      206.31      6.76 o 
   1   5   8       10.01        9.83      2.30 o 
   2   5   8       35.71       31.68      2.56 o 
   3   5   8       37.76       37.14      5.74 o 
   4   5   8       13.31       15.72      2.68 o 
   5   5   8        5.80        1.88      1.93 o 
   6   5   8       42.14       51.17      4.11 o 
   7   5   8        1.88        2.58      2.21 o 
   8   5   8       37.32       40.88      4.13 o 
  -7   6   8        2.39        2.31      2.07 o 
  -6   6   8        6.21        3.47      2.11 o 
  -5   6   8       31.89       34.49      3.77 o 
  -4   6   8       41.39       34.35      3.69 o 
  -3   6   8       37.04       39.31      3.05 o 
  -2   6   8        5.20        6.56      1.83 o 
  -1   6   8       18.02       26.98      7.03 o 
   0   6   8       58.95       65.88      4.63 o 
   1   6   8       86.10      107.71      6.11 o 
   2   6   8       16.29       18.22      4.51 o 
 -19   1   9        2.58        1.02      2.32 o 
 -18   1   9        0.00        0.75      2.06 o 
 -17   1   9        5.57        6.70      3.59 o 
 -16   1   9        0.63        1.03      2.53 o 
 -15   1   9        0.51        1.28      1.68 o 
 -14   1   9       14.23       14.05      2.43 o 
 -13   1   9        4.54        5.21      1.48 o 
 -12   1   9      589.80      612.20     10.62 o 
 -11   1   9      184.48      184.74      4.32 o 
 -10   1   9      214.46      221.46      3.93 o 
  -9   1   9       33.11       32.82      1.63 o 
  -8   1   9       11.40       10.76      1.12 o 
  -7   1   9      163.19      160.68      3.08 o 
  -6   1   9       54.39       56.29      2.07 o 
  -5   1   9        0.04        1.22      0.88 o 
  -4   1   9        6.76       10.77      2.13 o 
  -3   1   9      117.15      122.35      3.97 o 
  -2   1   9       13.23       15.37      1.33 o 
  -1   1   9      102.84      101.56      2.49 o 
   0   1   9      300.76      334.96      5.79 o 
   1   1   9       53.35       41.45      2.11 o 
   2   1   9       50.51       48.60      2.27 o 
   3   1   9      309.51      301.37      5.59 o 
   4   1   9      360.71      342.60      6.12 o 
   5   1   9      212.08      192.30      3.94 o 
   6   1   9      168.63      151.81      3.57 o 
   7   1   9      273.77      252.13      4.96 o 
   8   1   9       12.93       15.69      1.56 o 
   9   1   9      118.70      123.71      4.02 o 
  10   1   9        6.12        4.62      1.65 o 
  11   1   9        6.45        3.96      1.55 o 
  12   1   9        0.61       -0.19      1.96 o 
  13   1   9       26.68       28.27      3.31 o 
  14   1   9       11.47        8.80      3.87 o 
 -18   2   9       31.02       36.76      3.76 o 
 -17   2   9        4.59        7.97      2.45 o 
 -16   2   9       58.49       62.81     12.26 o 
 -15   2   9        4.77        5.25      1.96 o 
 -14   2   9       41.77       39.83      4.86 o 
 -13   2   9       18.35       19.11      1.95 o 
 -12   2   9       99.75      104.27      3.53 o 
 -11   2   9       10.08        8.51      1.43 o 
 -10   2   9       73.75       76.05      3.98 o 
  -9   2   9      205.77      202.61      3.75 o 
  -8   2   9        2.11        2.81      0.89 o 
  -7   2   9      521.08      514.13      8.78 o 
  -6   2   9      228.57      209.61      4.41 o 
  -5   2   9       30.97       30.85      1.90 o 
  -4   2   9      223.20      225.24      4.56 o 
  -3   2   9       23.25       27.10      1.55 o 
  -2   2   9      487.10      477.49      6.25 o 
  -1   2   9      133.36      126.65      4.54 o 
   0   2   9      871.72      865.54     11.14 o 
   1   2   9      163.88      158.04      4.09 o 
   2   2   9      726.87      661.99      9.37 o 
   3   2   9      124.51      118.24      3.53 o 
   4   2   9      324.28      306.34      5.91 o 
   5   2   9        1.22        2.24      1.17 o 
   6   2   9       31.93       33.44      2.21 o 
   7   2   9        0.35       -1.39      0.92 o 
   8   2   9       65.05       58.77      3.77 o 
   9   2   9        8.32        8.07      2.11 o 
  10   2   9       23.94       21.62      2.88 o 
  11   2   9       10.94        7.64      3.74 o 
  12   2   9       10.89       11.52      2.60 o 
  13   2   9        0.09        1.25      2.84 o 
 -17   3   9       33.64       45.21      3.94 o 
 -16   3   9       19.23       17.35      2.76 o 
 -15   3   9       36.62       42.91      4.00 o 
 -14   3   9        0.02        1.13      1.29 o 
 -13   3   9       28.07       24.25      2.22 o 
 -12   3   9        2.20        1.75      1.54 o 
 -11   3   9       10.35       10.52      1.64 o 
 -10   3   9        1.69        4.36      1.63 o 
  -9   3   9      189.95      199.05      6.07 o 
  -8   3   9       59.87       53.95      4.06 o 
  -7   3   9      409.35      408.50      6.99 o 
  -6   3   9      653.74      630.12      9.19 o 
  -5   3   9      446.88      435.91      7.26 o 
  -4   3   9      430.59      413.65      5.95 o 
  -3   3   9      304.13      296.70      5.82 o 
  -2   3   9      100.79       89.31      3.10 o 
  -1   3   9      484.38      474.51      7.67 o 
   0   3   9        1.20        1.85      1.10 o 
   1   3   9      646.84      640.09     11.51 o 
   2   3   9        0.04        0.71      1.07 o 
   3   3   9      118.27      134.71      4.08 o 
   4   3   9       11.57       12.31      1.67 o 
   5   3   9       57.08       68.60      2.95 o 
   6   3   9       60.09       54.65      2.83 o 
   7   3   9       48.11       45.29      3.59 o 
   8   3   9       22.15       24.21      2.93 o 
   9   3   9      107.13      116.27     11.73 o 
  10   3   9       30.06       35.57      3.63 o 
  11   3   9      103.08      107.51      5.73 o 
  12   3   9        2.89       -0.37      1.99 o 
 -15   4   9       18.29       29.58      3.49 o 
 -14   4   9       18.85       22.63      3.05 o 
 -13   4   9       19.84       17.86      2.70 o 
 -12   4   9       10.76       16.05      2.62 o 
 -11   4   9      159.09      154.98      5.90 o 
 -10   4   9      106.95      103.43      4.80 o 
  -9   4   9       15.98       14.66      2.43 o 
  -8   4   9       91.67       96.42      7.68 o 
  -7   4   9       16.26       23.05      4.63 o 
  -6   4   9       21.19       26.93      3.19 o 
  -5   4   9       75.26       69.74      3.14 o 
  -4   4   9      631.66      672.70     11.39 o 
  -3   4   9      137.47      144.28      4.41 o 
  -2   4   9      746.04      773.43     20.44 o 
  -1   4   9      102.49       95.12      3.76 o 
   0   4   9       72.71       74.84      3.18 o 
   1   4   9        6.41        4.86      1.39 o 
   2   4   9        0.72        1.30      1.22 o 
   3   4   9       41.68       47.18      3.02 o 
   4   4   9      185.15      182.79      5.05 o 
   5   4   9        2.66        3.83      2.00 o 
   6   4   9      169.49      181.53      6.68 o 
   7   4   9       12.55       15.74      2.77 o 
   8   4   9       13.52        9.26      2.46 o 
   9   4   9        3.11        2.56      2.00 o 
 -12   5   9       20.24       18.17      4.64 o 
 -11   5   9        9.44       10.25      2.50 o 
 -10   5   9        4.65        7.16      2.16 o 
  -9   5   9       22.34       25.77      4.10 o 
  -8   5   9        1.07       -1.17      1.59 o 
  -7   5   9        9.01        7.90      3.01 o 
  -6   5   9        8.77        7.08      2.06 o 
  -5   5   9       46.63       50.09      3.08 o 
  -4   5   9       66.75       72.62      3.54 o 
  -3   5   9       56.47       68.15      3.47 o 
  -2   5   9        0.32        1.11      2.04 o 
  -1   5   9       60.88       69.39      4.39 o 
   0   5   9       10.35       13.39      4.60 o 
   1   5   9       96.88       97.85      4.98 o 
   2   5   9       78.54       85.14      4.82 o 
   3   5   9      163.37      175.62      5.87 o 
   4   5   9       23.46       22.07      3.49 o 
   5   5   9      116.95      140.21      6.15 o 
   6   5   9        0.44       -0.05      1.87 o 
  -4   6   9        4.04        4.15      2.20 o 
  -3   6   9        0.20       -0.31      1.48 o 
  -2   6   9       30.18       31.29      4.87 o 
  -1   6   9        0.12       -0.81      1.94 o 
 -19   0  10        0.34       -1.11      3.08 o 
 -18   0  10       38.90       60.66      6.26 o 
 -17   0  10       30.97       37.68      5.17 o 
 -16   0  10      197.51      218.48      9.86 o 
 -15   0  10        2.41        1.43      2.70 o 
 -14   0  10      324.08      360.89     12.20 o 
 -13   0  10       56.60       52.95      5.01 o 
 -12   0  10      535.31      537.31     16.31 o 
 -11   0  10     1300.25     1252.60     17.92 o 
 -10   0  10      103.67      108.00      4.03 o 
  -9   0  10      440.44      403.22      7.95 o 
  -8   0  10        2.29        4.77      1.37 o 
  -7   0  10      349.98      333.89      6.73 o 
  -6   0  10        2.65        1.77      1.12 o 
  -5   0  10      372.47      413.72      7.46 o 
  -4   0  10        6.39        4.80      1.21 o 
  -3   0  10      300.63      295.05      9.41 o 
  -2   0  10       37.87       46.90      4.00 o 
  -1   0  10      216.10      216.25      7.93 o 
   0   0  10       23.98       27.36      3.26 o 
   1   0  10        4.74        0.48      1.72 o 
   2   0  10     1360.35     1284.01     18.65 o 
   3   0  10     1351.31     1308.43     19.03 o 
   4   0  10     1098.30     1028.71     21.94 o 
   5   0  10        5.37        4.28      1.61 o 
   6   0  10       57.98       52.54      3.33 o 
   7   0  10       64.32       62.28      3.51 o 
   8   0  10       48.43       51.66      8.21 o 
   9   0  10      184.72      172.79      7.44 o 
  10   0  10        1.39        3.42      2.57 o 
  11   0  10      304.71      312.76     12.44 o 
  12   0  10        0.03       -0.90      2.49 o 
  13   0  10       90.47      102.29      7.64 o 
 -18   1  10        3.29        1.21      2.19 o 
 -17   1  10        4.14        6.65      2.38 o 
 -16   1  10       21.72       21.87      5.20 o 
 -15   1  10        7.26        6.13      2.10 o 
 -14   1  10      135.92      141.99      9.51 o 
 -13   1  10      293.16      324.79      6.31 o 
 -12   1  10      186.91      188.41      4.62 o 
 -11   1  10       79.25       86.03      2.65 o 
 -10   1  10      160.12      142.18      3.24 o 
  -9   1  10       13.26       16.57      1.39 o 
  -8   1  10      185.06      183.10      3.51 o 
  -7   1  10      393.62      405.87      5.46 o 
  -6   1  10      474.00      445.90     10.67 o 
  -5   1  10      216.49      205.15      4.26 o 
  -4   1  10      304.84      320.63      5.46 o 
  -3   1  10        3.65        3.82      1.02 o 
  -2   1  10      131.41      127.53      3.28 o 
  -1   1  10      132.23      135.65      3.00 o 
   0   1  10       44.23       43.33      1.86 o 
   1   1  10      719.92      700.96      9.78 o 
   2   1  10        8.37       10.72      1.55 o 
   3   1  10       36.46       38.14      4.63 o 
   4   1  10       79.83       84.47      3.13 o 
   5   1  10       65.55       67.36      5.76 o 
   6   1  10      176.28      178.19      4.00 o 
   7   1  10      189.21      171.43      3.98 o 
   8   1  10      190.49      188.66      4.26 o 
   9   1  10       71.05       66.87      3.26 o 
  10   1  10      159.43      154.72      4.82 o 
  11   1  10        0.15        0.76      1.43 o 
  12   1  10       79.65       79.25      4.81 o 
 -18   2  10       16.44       15.05      2.97 o 
 -17   2  10        3.05       -1.73      2.27 o 
 -16   2  10        2.41       -0.32      2.93 o 
 -15   2  10        2.09        2.93      4.08 o 
 -14   2  10       25.60       21.96      2.15 o 
 -13   2  10       52.57       45.58      3.51 o 
 -12   2  10       82.64       75.39      3.94 o 
 -11   2  10      317.65      300.97      6.22 o 
 -10   2  10       93.63       94.12      4.09 o 
  -9   2  10      302.19      297.34      5.69 o 
  -8   2  10      406.24      412.16      6.85 o 
  -7   2  10        8.05        9.12      2.02 o 
  -6   2  10      488.78      459.86      7.27 o 
  -5   2  10      202.53      209.48      4.59 o 
  -4   2  10      238.98      239.79      4.93 o 
  -3   2  10       35.79       31.08      1.75 o 
  -2   2  10      220.58      215.92      4.06 o 
  -1   2  10       12.57       10.96      1.28 o 
   0   2  10       11.29        6.79      1.35 o 
   1   2  10       45.36       59.85      2.68 o 
   2   2  10      154.46      150.14      4.10 o 
   3   2  10       25.24       21.37      1.93 o 
   4   2  10       13.64       12.27      1.63 o 
   5   2  10       20.91       26.96      2.19 o 
   6   2  10        3.17        2.86      1.40 o 
   7   2  10       13.66       14.06      1.83 o 
   8   2  10      102.03       97.42      4.64 o 
   9   2  10      271.76      264.18      7.82 o 
  10   2  10       23.70       19.55      2.85 o 
  11   2  10       89.33       76.64      5.44 o 
  12   2  10       10.34        6.69      2.59 o 
 -16   3  10        6.14        6.91      2.27 o 
 -15   3  10        2.29        2.47      1.45 o 
 -14   3  10       13.52       18.04      3.38 o 
 -13   3  10        1.21       -0.82      1.35 o 
 -12   3  10        3.23        2.47      1.51 o 
 -11   3  10        7.24        3.97      1.69 o 
 -10   3  10        9.92       10.93      2.11 o 
  -9   3  10       31.02       31.25      5.49 o 
  -8   3  10      152.66      146.87      4.11 o 
  -7   3  10        5.19        4.11      1.73 o 
  -6   3  10       41.38       35.10      2.33 o 
  -5   3  10      331.49      337.86      6.43 o 
  -4   3  10        3.05        3.91      1.08 o 
  -3   3  10       19.93       18.70      1.59 o 
  -2   3  10       10.86        6.95      1.21 o 
  -1   3  10       13.37       15.53      2.14 o 
   0   3  10       38.02       33.16      2.29 o 
   1   3  10       16.47       18.10      3.40 o 
   2   3  10       94.61       82.63      3.27 o 
   3   3  10       21.38       27.53      2.22 o 
   4   3  10       34.39       36.10      2.48 o 
   5   3  10        8.14        4.69      1.38 o 
   6   3  10      102.40      112.21     10.47 o 
   7   3  10       19.31       16.04      2.74 o 
   8   3  10        8.38        7.16      2.28 o 
   9   3  10       27.14       20.93      3.10 o 
  10   3  10       10.79       13.46      6.77 o 
 -14   4  10        2.28        2.36      2.00 o 
 -13   4  10       22.15       18.04      2.85 o 
 -12   4  10       20.43       23.45      4.40 o 
 -11   4  10        4.50        9.24      2.14 o 
 -10   4  10       26.39       31.01      3.80 o 
  -9   4  10       11.89       11.21      2.25 o 
  -8   4  10       13.36       16.13      4.85 o 
  -7   4  10       15.73       13.53      2.36 o 
  -6   4  10        0.15       -1.86      1.24 o 
  -5   4  10        0.74        0.57      1.24 o 
  -4   4  10        1.45        1.86      1.76 o 
  -3   4  10        9.44        5.69      1.60 o 
  -2   4  10        0.33       -0.27      1.08 o 
  -1   4  10       38.72       32.71      2.42 o 
   0   4  10        5.10        3.61      1.40 o 
   1   4  10        0.00        0.28      1.32 o 
   2   4  10       13.97       11.39      1.90 o 
   3   4  10        7.34        5.85      1.61 o 
   4   4  10        5.50        6.00      1.63 o 
   5   4  10        1.47        3.43      2.02 o 
   6   4  10       32.45       30.63      3.46 o 
   7   4  10       40.74       40.11      3.87 o 
   8   4  10       27.42       18.74      3.11 o 
 -10   5  10       34.75       37.35      3.75 o 
  -9   5  10        5.70        7.62      2.16 o 
  -8   5  10       38.15       31.24      3.49 o 
  -7   5  10        4.21        3.81      1.87 o 
  -6   5  10       20.62       23.97      5.70 o 
  -5   5  10        9.01       12.57      2.04 o 
  -4   5  10       29.80       29.07      2.63 o 
  -3   5  10        2.64        3.48      1.60 o 
  -2   5  10        6.49        7.97      1.79 o 
  -1   5  10        0.01       -0.06      1.67 o 
   0   5  10       46.10       51.29      4.08 o 
   1   5  10        0.03        0.14      2.47 o 
   2   5  10        8.48        7.27      1.84 o 
   3   5  10       58.18       61.67      3.58 o 
   4   5  10       25.22       29.46      3.69 o 
 -18   1  11       64.75       82.93      5.12 o 
 -17   1  11        7.34       14.95      2.89 o 
 -16   1  11      160.36      169.46      6.32 o 
 -15   1  11        2.77        5.60      2.14 o 
 -14   1  11       55.32       65.69      6.27 o 
 -13   1  11       32.15       32.08      2.37 o 
 -12   1  11        1.02        0.84      1.21 o 
 -11   1  11       19.18       18.23      1.57 o 
 -10   1  11        3.71        3.96      1.12 o 
  -9   1  11       52.71       50.10      2.48 o 
  -8   1  11        0.12       -0.67      1.00 o 
  -7   1  11      137.17      130.99      3.60 o 
  -6   1  11       58.10       53.19      2.82 o 
  -5   1  11       22.03       21.85      2.51 o 
  -4   1  11        5.08        2.69      1.04 o 
  -3   1  11       41.48       42.25      2.16 o 
  -2   1  11      116.38      102.68      4.08 o 
  -1   1  11      121.33      124.39     10.94 o 
   0   1  11      743.88      707.51     10.12 o 
   1   1  11        0.42        0.50      1.17 o 
   2   1  11      508.89      479.93      8.00 o 
   3   1  11       94.93       91.11      5.39 o 
   4   1  11        6.00        5.63      1.38 o 
   5   1  11       28.85       26.13      2.22 o 
   6   1  11       23.31       23.28      3.83 o 
   7   1  11       67.35       63.97      3.17 o 
   8   1  11       54.24       49.60      2.56 o 
   9   1  11        1.28        0.19      1.41 o 
  10   1  11        0.01       -0.68      1.38 o 
  11   1  11       11.43       13.37      2.80 o 
 -17   2  11       22.55       26.97      3.38 o 
 -16   2  11        5.84        5.54      2.69 o 
 -15   2  11       15.71       20.67      2.77 o 
 -14   2  11       13.63       14.49      1.97 o 
 -13   2  11      114.09      129.16      5.10 o 
 -12   2  11        2.73        6.59      2.41 o 
 -11   2  11       60.01       70.24      3.77 o 
 -10   2  11       37.28       36.20      2.96 o 
  -9   2  11       20.08       22.06      1.93 o 
  -8   2  11        3.68        4.28      1.26 o 
  -7   2  11       48.91       48.19      2.50 o 
  -6   2  11      255.44      252.93      5.29 o 
  -5   2  11      115.84      108.55      3.76 o 
  -4   2  11      296.06      306.65      5.92 o 
  -3   2  11      589.33      586.61     10.89 o 
  -2   2  11       96.21       80.08      2.63 o 
  -1   2  11       69.62       70.33      2.47 o 
   0   2  11       84.63       82.48      6.22 o 
   1   2  11      104.93       91.22      3.41 o 
   2   2  11      241.51      241.27      5.48 o 
   3   2  11       12.27        7.68      2.42 o 
   4   2  11       39.21       32.78      2.66 o 
   5   2  11        0.03       -0.86      1.16 o 
   6   2  11       20.56       20.06      2.54 o 
   7   2  11       19.00       14.41      2.19 o 
   8   2  11       49.50       49.01      3.81 o 
   9   2  11        1.92       -0.48      3.37 o 
  10   2  11       60.61       58.21      4.31 o 
 -15   3  11       51.80       60.90      6.85 o 
 -14   3  11       14.68       21.94      4.98 o 
 -13   3  11       40.89       33.73      3.23 o 
 -12   3  11       16.53       22.32      7.45 o 
 -11   3  11       40.72       37.48      3.25 o 
 -10   3  11       98.41       98.72      4.63 o 
  -9   3  11       23.36       24.46      2.78 o 
  -8   3  11      185.45      171.55      4.59 o 
  -7   3  11        5.64        5.35      1.44 o 
  -6   3  11      377.32      380.85      7.11 o 
  -5   3  11        4.64        6.75      1.62 o 
  -4   3  11      130.43      127.31      3.98 o 
  -3   3  11      133.61      130.84      3.44 o 
  -2   3  11      117.32      111.70      3.21 o 
  -1   3  11      239.88      245.86      5.59 o 
   0   3  11       30.88       30.64      2.80 o 
   1   3  11      136.88      149.55      7.43 o 
   2   3  11        1.14        3.85      1.29 o 
   3   3  11      152.67      145.35      5.41 o 
   4   3  11       61.82       62.22      3.16 o 
   5   3  11      132.21      129.34      4.39 o 
   6   3  11       69.95       73.36      4.59 o 
   7   3  11       48.74       50.55      4.06 o 
   8   3  11       43.95       40.65      4.16 o 
   9   3  11       42.63       44.19      4.09 o 
 -13   4  11        3.35        4.91      2.15 o 
 -12   4  11       14.24       13.92      2.72 o 
 -11   4  11       27.94       33.34      3.43 o 
 -10   4  11        3.75        3.56      1.93 o 
  -9   4  11       58.20       61.15      7.34 o 
  -8   4  11        7.01        5.01      1.93 o 
  -7   4  11       52.02       49.17      3.78 o 
  -6   4  11       51.62       48.01      2.93 o 
  -5   4  11       94.17       91.09      3.70 o 
  -4   4  11       21.08       19.36      2.17 o 
  -3   4  11       43.31       43.37      3.83 o 
  -2   4  11        0.34        1.77      1.35 o 
  -1   4  11      195.42      205.18      5.42 o 
   0   4  11      175.38      185.36      5.81 o 
   1   4  11       62.53       62.52      4.17 o 
   2   4  11       97.24       90.43      3.81 o 
   3   4  11       39.73       37.02      2.85 o 
   4   4  11       75.01       73.14     10.23 o 
   5   4  11       14.57       14.91      2.88 o 
   6   4  11       60.37       55.03      8.05 o 
  -9   5  11        7.04        8.60      2.53 o 
  -8   5  11       87.89      111.74      8.90 o 
  -7   5  11       30.17       38.07      5.67 o 
  -6   5  11       32.05       31.41      3.55 o 
  -5   5  11       40.93       44.93      3.16 o 
  -4   5  11        6.68        6.30      1.86 o 
  -3   5  11        2.55        2.47      1.66 o 
  -2   5  11       24.72       29.26      2.74 o 
  -1   5  11        9.61        9.02      2.60 o 
   0   5  11      134.22      149.33      6.36 o 
   1   5  11      130.25      153.17      6.53 o 
   2   5  11       27.43       28.10      3.62 o 
 -17   0  12       59.45       63.50      6.20 o 
 -16   0  12       42.96       50.38      5.62 o 
 -15   0  12        7.42        6.26      3.29 o 
 -14   0  12        4.74        6.10      2.84 o 
 -13   0  12        5.63        0.32      2.68 o 
 -12   0  12       81.79       86.36      4.53 o 
 -11   0  12       81.69       73.85      3.81 o 
 -10   0  12      169.15      187.08      5.58 o 
  -9   0  12      365.96      372.90     11.75 o 
  -8   0  12      138.19      159.30      7.42 o 
  -7   0  12      788.43      734.18     17.92 o 
  -6   0  12        0.27       -0.34      1.62 o 
  -5   0  12       12.00       12.83      2.97 o 
  -4   0  12      507.06      513.85     14.40 o 
  -3   0  12        7.56        2.86      2.17 o 
  -2   0  12      869.66      851.46     20.23 o 
  -1   0  12      268.34      265.06      9.86 o 
   0   0  12      526.36      500.91     14.37 o 
   1   0  12        3.43        2.94      2.28 o 
   2   0  12       37.01       37.60      4.24 o 
   3   0  12       19.25       19.86      3.39 o 
   4   0  12       10.87       12.27      2.18 o 
   5   0  12       93.22      100.68      4.54 o 
   6   0  12       49.94       52.57      3.66 o 
   7   0  12      277.00      264.34     20.14 o 
   8   0  12       21.32       17.11      2.65 o 
   9   0  12        7.97        8.62      2.24 o 
  10   0  12       23.52       18.85      4.08 o 
 -17   1  12       79.14       84.81     13.35 o 
 -16   1  12        4.11        5.53      2.35 o 
 -15   1  12      134.02      143.13      6.31 o 
 -14   1  12       14.41       17.46      2.73 o 
 -13   1  12       27.21       33.13      3.01 o 
 -12   1  12       10.92        8.91      1.97 o 
 -11   1  12       45.57       54.52      2.76 o 
 -10   1  12       59.19       57.64      2.76 o 
  -9   1  12      308.00      311.80      6.06 o 
  -8   1  12      251.38      254.16      7.89 o 
  -7   1  12      257.73      244.11      5.17 o 
  -6   1  12      376.91      357.35      6.38 o 
  -5   1  12       98.39      112.88      4.52 o 
  -4   1  12      124.09      113.76      4.42 o 
  -3   1  12      549.74      552.48     10.69 o 
  -2   1  12        0.02        0.57      1.36 o 
  -1   1  12       92.23       90.77      4.08 o 
   0   1  12        3.92        1.73      3.16 o 
   1   1  12       13.15       16.14      1.88 o 
   2   1  12       13.05       13.03      2.06 o 
   3   1  12       14.54       14.81      1.84 o 
   4   1  12        0.27       -0.05      1.15 o 
   5   1  12       97.74       84.74      3.47 o 
   6   1  12       45.81       46.72      2.88 o 
   7   1  12       58.46       57.37      3.15 o 
   8   1  12       63.54       57.64      3.26 o 
   9   1  12       40.99       50.15      4.01 o 
  10   1  12       27.72       32.60      3.58 o 
 -16   2  12        0.02        1.11      3.08 o 
 -15   2  12       30.50       28.56      4.69 o 
 -14   2  12       24.96       32.52      3.19 o 
 -13   2  12       37.07       36.89      3.28 o 
 -12   2  12       68.38       63.70      3.95 o 
 -11   2  12       10.35       12.35      2.60 o 
 -10   2  12       80.91       78.38      4.89 o 
  -9   2  12        3.86        3.35      1.33 o 
  -8   2  12      158.38      160.19      4.37 o 
  -7   2  12        6.53        5.35      1.43 o 
  -6   2  12      507.81      517.37      9.92 o 
  -5   2  12       14.04       13.74      2.25 o 
  -4   2  12        2.79        3.48      1.22 o 
  -3   2  12       30.56       26.74      2.08 o 
  -2   2  12       22.74       17.62      1.61 o 
  -1   2  12      141.79      131.66      4.09 o 
   0   2  12        2.16        2.31      1.29 o 
   1   2  12       20.12       21.75      2.14 o 
   2   2  12       47.12       47.33      2.82 o 
   3   2  12       19.81       17.64      2.05 o 
   4   2  12       56.18       50.72      2.99 o 
   5   2  12        0.01       -0.67      1.31 o 
   6   2  12       15.21       16.29      2.11 o 
   7   2  12        2.70       -0.22      1.64 o 
   8   2  12       65.52       72.40      5.86 o 
   9   2  12       29.01       27.97      3.87 o 
 -14   3  12        3.47        5.98      2.15 o 
 -13   3  12       40.06       30.89      3.38 o 
 -12   3  12        5.42        6.27      2.08 o 
 -11   3  12       13.19       14.65      2.55 o 
 -10   3  12        9.34        9.24      4.08 o 
  -9   3  12       31.35       30.53      3.06 o 
  -8   3  12        3.23        2.39      2.24 o 
  -7   3  12       24.09       23.98      2.24 o 
  -6   3  12        5.21        6.49      1.58 o 
  -5   3  12       17.43       22.05      2.16 o 
  -4   3  12        0.03        0.53      1.21 o 
  -3   3  12      119.30      122.38      3.53 o 
  -2   3  12        6.77        5.87      1.58 o 
  -1   3  12       99.24       93.67      3.11 o 
   0   3  12       15.29       15.99      2.03 o 
   1   3  12        9.23        5.29      1.50 o 
   2   3  12        0.72        0.26      1.31 o 
   3   3  12        0.91        0.86      2.38 o 
   4   3  12       12.96        9.50      1.91 o 
   5   3  12       15.73       14.06      2.46 o 
   6   3  12        1.18       -1.21      1.92 o 
   7   3  12        0.50       -2.58      1.72 o 
 -12   4  12       10.29        7.90      2.42 o 
 -11   4  12        0.31        1.38      1.82 o 
 -10   4  12        9.06        7.94      3.21 o 
  -9   4  12        6.47        3.87      2.01 o 
  -8   4  12        1.49       -0.58      2.82 o 
  -7   4  12        5.68        4.28      1.52 o 
  -6   4  12       11.98       13.69      2.05 o 
  -5   4  12        9.00        8.38      1.80 o 
  -4   4  12        9.72        6.83      1.71 o 
  -3   4  12       10.06        7.18      1.69 o 
  -2   4  12       22.63       21.03      2.35 o 
  -1   4  12       19.81       21.51      2.04 o 
   0   4  12       47.98       47.59      3.10 o 
   1   4  12        2.56        1.12      1.63 o 
   2   4  12        0.64        0.03      1.37 o 
   3   4  12       19.07       18.93      2.40 o 
   4   4  12       32.43       28.77      4.93 o 
  -4   5  12       36.72       39.91      3.19 o 
  -3   5  12        0.58        1.11      1.67 o 
 -16   1  13        2.88        1.67      3.13 o 
 -15   1  13        0.93        3.29      3.21 o 
 -14   1  13        0.11       -2.49      2.41 o 
 -13   1  13        3.56        1.55      1.80 o 
 -12   1  13       39.80       39.06      3.23 o 
 -11   1  13       71.88       65.44      3.03 o 
 -10   1  13        1.80        2.81      1.51 o 
  -9   1  13       24.62       23.06      2.11 o 
  -8   1  13        0.12       -0.37      1.32 o 
  -7   1  13        2.88        3.44      1.56 o 
  -6   1  13        0.01        0.61      1.53 o 
  -5   1  13       72.22       68.69      3.81 o 
  -4   1  13      482.41      465.27     10.04 o 
  -3   1  13       35.24       40.79      3.17 o 
  -2   1  13      162.67      146.30      5.26 o 
  -1   1  13        0.81        1.11      1.42 o 
   0   1  13        5.39        6.81      2.35 o 
   1   1  13       33.16       32.41      3.01 o 
   2   1  13       12.83       18.75      2.11 o 
   3   1  13       42.90       43.52      2.81 o 
   4   1  13       36.74       38.67      3.21 o 
   5   1  13       36.20       46.95      3.17 o 
   6   1  13       10.76        8.90      1.87 o 
   7   1  13       40.61       42.83      3.00 o 
   8   1  13       82.10       84.36      4.94 o 
 -15   2  13       65.85       73.29      6.47 o 
 -14   2  13        1.54       -2.39      2.11 o 
 -13   2  13       64.41       83.84      4.52 o 
 -12   2  13       33.39       35.37      3.26 o 
 -11   2  13        5.54        7.07      2.01 o 
 -10   2  13       12.69        9.24      2.15 o 
  -9   2  13       44.35       41.70      2.64 o 
  -8   2  13       19.59       22.49      2.21 o 
  -7   2  13      238.17      222.32      5.31 o 
  -6   2  13        4.86        4.69      1.44 o 
  -5   2  13       22.77       19.37      2.00 o 
  -4   2  13        2.50        5.38      2.80 o 
  -3   2  13        4.58        7.01      3.43 o 
  -2   2  13        0.01        0.47      1.44 o 
  -1   2  13      107.29      105.18      4.72 o 
   0   2  13        6.31        5.02      1.59 o 
   1   2  13      182.72      165.68      4.90 o 
   2   2  13       59.90       57.42      3.19 o 
   3   2  13       33.64       36.55      4.40 o 
   4   2  13       23.96       24.21      2.47 o 
   5   2  13       44.30       47.32      3.06 o 
   6   2  13       61.92       59.28      3.39 o 
   7   2  13      113.70      130.13      6.09 o 
 -13   3  13        1.12        3.41      2.04 o 
 -12   3  13       41.15       42.46      3.77 o 
 -11   3  13        2.22        0.36      1.73 o 
 -10   3  13      120.99      127.04      5.42 o 
  -9   3  13       28.00       32.24      3.51 o 
  -8   3  13       60.72       65.49      3.59 o 
  -7   3  13       22.14       25.48      2.38 o 
  -6   3  13       52.19       50.82      3.00 o 
  -5   3  13       31.10       30.86      2.50 o 
  -4   3  13       40.64       40.54      2.73 o 
  -3   3  13       32.74       34.04      2.62 o 
  -2   3  13       67.09       73.78      2.94 o 
  -1   3  13       57.51       55.75      3.04 o 
   0   3  13       97.00      100.39      4.00 o 
   1   3  13       20.21       19.47      2.32 o 
   2   3  13      148.82      152.59      4.91 o 
   3   3  13       17.08       23.16      2.48 o 
   4   3  13      133.10      142.89      5.85 o 
   5   3  13       11.65       11.18      2.06 o 
  -9   4  13        1.12        1.26      1.98 o 
  -8   4  13       16.37       10.30      2.46 o 
  -7   4  13        3.85        4.56      1.75 o 
  -6   4  13        3.98        1.16      1.56 o 
  -5   4  13      143.62      166.22      5.45 o 
  -4   4  13        1.22        1.34      1.58 o 
  -3   4  13      192.28      200.18      5.74 o 
  -2   4  13       27.95       31.74      2.78 o 
  -1   4  13       63.18       62.22      3.81 o 
   0   4  13       41.52       40.93      2.65 o 
   1   4  13       10.10       14.00      2.21 o 
   2   4  13        4.63        4.53      1.79 o 
 -12   0  14      131.01      124.03      7.24 o 
 -11   0  14       75.02       71.32      5.67 o 
 -10   0  14       72.67       71.06      5.70 o 
  -9   0  14        4.89        3.47      2.31 o 
  -8   0  14      204.19      223.36      9.65 o 
  -7   0  14       59.49       56.29      5.17 o 
  -6   0  14      218.35      225.69      9.65 o 
  -5   0  14        5.76        7.56      2.73 o 
  -4   0  14      533.38      521.78     15.62 o 
  -3   0  14      149.29      162.96      8.35 o 
  -2   0  14       58.28       54.57      5.25 o 
  -1   0  14       10.74       11.75      3.31 o 
   0   0  14       88.83       96.30      6.58 o 
   1   0  14        0.00        1.06      2.39 o 
   2   0  14      223.79      228.58     10.08 o 
   3   0  14        5.10        2.92      2.68 o 
   4   0  14        0.12       -0.37      2.25 o 
   5   0  14        9.81       15.83      3.82 o 
   6   0  14        6.29        7.05      3.10 o 
   7   0  14        3.55        0.58      2.78 o 
 -14   1  14        7.58        7.48      3.39 o 
 -13   1  14       90.46      103.14      5.94 o 
 -12   1  14        2.56        0.74      2.41 o 
 -11   1  14       51.74       52.68      3.70 o 
 -10   1  14        2.28        2.54      1.68 o 
  -9   1  14       32.44       36.77      3.17 o 
  -8   1  14       12.95       13.84      3.79 o 
  -7   1  14      233.86      234.73      7.52 o 
  -6   1  14       15.05       16.41      3.42 o 
  -5   1  14      247.01      238.39      7.15 o 
  -4   1  14        1.71        2.77      3.86 o 
  -3   1  14       37.70       43.50      3.46 o 
  -2   1  14        0.02        0.18      1.43 o 
  -1   1  14       52.08       62.18      3.92 o 
   0   1  14       10.99        8.16      2.07 o 
   1   1  14      136.19      133.84      5.39 o 
   2   1  14       32.25       33.91      3.26 o 
   3   1  14       44.75       46.68      3.06 o 
   4   1  14        9.82        5.77      1.70 o 
   5   1  14       31.79       36.88      2.87 o 
   6   1  14        7.30        4.25      1.72 o 
 -13   2  14       16.44       13.64      2.93 o 
 -12   2  14        7.91        7.48      2.19 o 
 -11   2  14        9.95       10.93      2.30 o 
 -10   2  14       63.37       65.06      4.08 o 
  -9   2  14       16.49       15.84      2.06 o 
  -8   2  14       11.99       10.32      2.29 o 
  -7   2  14        0.15        1.63      1.75 o 
  -6   2  14       30.06       30.17      3.12 o 
  -5   2  14      195.56      170.80      6.15 o 
  -4   2  14       33.56       44.35      3.59 o 
  -3   2  14       24.71       21.82      4.97 o 
  -2   2  14      125.28      124.46      5.31 o 
  -1   2  14        4.45        5.87      2.05 o 
   0   2  14       57.28       54.79      3.22 o 
   1   2  14       10.84        7.14      1.77 o 
   2   2  14       15.02       15.81      2.18 o 
   3   2  14        2.20        2.52      1.51 o 
   4   2  14       16.01       19.27      2.43 o 
   5   2  14       10.53       14.79      2.21 o 
 -11   3  14       10.04       13.27      2.65 o 
 -10   3  14       12.69       14.01      2.62 o 
  -9   3  14        5.72        2.16      2.43 o 
  -8   3  14       16.06       19.82      2.30 o 
  -7   3  14       44.72       51.96      3.49 o 
  -6   3  14        6.99        5.36      1.69 o 
  -5   3  14       96.66      101.39      4.01 o 
  -4   3  14        0.23       -1.01      1.60 o 
  -3   3  14       20.57       21.80      3.09 o 
  -2   3  14        3.84        3.91      2.01 o 
  -1   3  14        0.47       -0.07      1.46 o 
   0   3  14        2.19        1.43      1.86 o 
   1   3  14        0.69       -1.30      1.42 o 
   2   3  14       59.49       62.09      3.57 o 
   3   3  14        7.41        3.56      1.70 o 
 -13   1  15        5.75       10.74      3.39 o 
 -12   1  15       28.59       39.90      5.20 o 
 -11   1  15        0.07       -0.98      1.56 o 
 -10   1  15       16.70       19.30      2.74 o 
  -9   1  15        6.15        5.93      2.08 o 
  -8   1  15       33.08       29.04      3.16 o 
  -7   1  15        5.08        4.56      1.87 o 
  -6   1  15        3.80        4.29      3.23 o 
  -5   1  15       23.23       20.60      4.43 o 
  -4   1  15       12.80       12.19      2.40 o 
  -3   1  15       11.92       11.29      2.38 o 
  -2   1  15       20.30       19.37      2.89 o 
  -1   1  15        2.42        2.23      1.87 o 
   0   1  15       42.71       45.72      4.10 o 
   1   1  15        0.98        0.16      1.65 o 
   2   1  15       22.55       28.47      3.26 o 
   3   1  15        1.71        4.40      2.03 o 
   4   1  15        2.38        3.38      3.47 o 
 -11   2  15        7.49       11.27      3.55 o 
 -10   2  15        3.08        7.48      2.94 o 
  -9   2  15       11.56       14.36      2.61 o 
  -8   2  15        3.81        5.11      2.15 o 
  -7   2  15        3.09        2.36      1.91 o 
  -6   2  15        0.00        0.30      1.81 o 
  -5   2  15       14.46       12.50      3.23 o 
  -4   2  15       20.31       20.75      2.83 o 
  -3   2  15       34.41       33.15      3.43 o 
  -2   2  15        7.91        7.74      2.31 o 
  -1   2  15       61.72       63.50      4.36 o 
   0   2  15        4.49        5.72      2.10 o 
   1   2  15      118.67      119.80      5.60 o 
   2   2  15       17.42       24.25      3.70 o 
  -8   3  15       14.50       16.30      3.21 o 
  -7   3  15        1.17       -0.37      1.75 o 
  -6   3  15       46.74       45.56      3.96 o 
  -5   3  15        8.70        4.71      2.14 o 
  -4   3  15       33.24       35.36      3.90 o 
  -3   3  15        0.26        0.35      3.73 o 
  -2   3  15       43.34       40.89      3.92 o 
  -1   3  15        1.66        2.47      2.25 o 
 -11   0  16       95.66       98.34      7.19 o 
 -10   0  16       33.59       27.76      4.48 o 
  -9   0  16       13.83       16.57      3.84 o 
  -8   0  16       41.35       29.59      4.75 o 
  -7   0  16       37.53       25.29      4.43 o 
  -6   0  16        3.43        2.70      2.78 o 
  -5   0  16       16.59       24.66      4.56 o 
  -4   0  16      178.23      193.02      9.86 o 
  -3   0  16       17.64       22.75      4.32 o 
  -2   0  16      307.44      318.91     12.78 o 
  -1   0  16       15.88       23.76      4.48 o 
   0   0  16       39.19       34.42      5.20 o 
   1   0  16        4.92        0.37      2.65 o 
 -10   1  16       13.67       11.72      2.56 o 
  -9   1  16       59.21       56.85      7.60 o 
  -8   1  16       10.45       10.91      3.46 o 
  -7   1  16       57.50       53.27      4.05 o 
  -6   1  16        2.28        3.42      1.91 o 
  -5   1  16       49.42       53.16      4.09 o 
  -4   1  16       24.42       27.33      4.06 o 
  -3   1  16       85.30       95.83      5.06 o 
  -2   1  16        1.25        1.04      2.00 o 
  -1   1  16      100.43      104.24      9.20 o 
   0   1  16        5.85        7.85      2.40 o 
  -7   2  16        0.24       -0.63      1.74 o 
  -6   2  16       67.95       66.41      4.65 o 
  -5   2  16        8.82        5.79      2.24 o 
  -4   2  16       15.45       13.50      2.83 o 
  -3   2  16        0.31       -2.24      1.74 o 
  -2   2  16       42.23       41.51      3.96 o 
                                                 
